# Supplementary material for: 3-[(E)-2-(5,7-Dichloro-8-hydroxy­quinolin-2-yl)vin­yl]-4-hydroxy­phenyl acetate
Source: Acta Crystallogr Sect E Struct Rep Online. 2009 Feb 11;65(Pt 3):o515. doi: 10.1107/S1600536809001950 (PMC2968666; doi:10.1107/S1600536809001950)
Supplement: Supplementary file 1 [file e-65-0o515-sup1.cif]

##############################################################################
###                                                                        ###
###        Electronic paper (Acta Crystallographica Section E)             ###
###                                                                        ###
##############################################################################
#                                                                            #
# This CIF contains the data in a paper accepted for publication in Acta     #
# Crystallographica Section E. It conforms to the requirements of Notes      #
# for Authors for Section E, and has been peer reviewed under the auspices   #
# of the IUCr Commission on Journals.                                        #
#                                                                            #
# Full details of the Crystallographic Information File format               #
# are given in the paper "The Crystallographic Information File (CIF):       #
# a New Standard Archive File for Crystallography" by S. R. Hall, F. H.      #
# Allen and I. D. Brown [Acta Cryst. (1991), A47, 655-685].                  #
#                                                                            #
# The current version of the core CIF dictionary is obtainable from          #
# ftp://ftp.iucr.org/pub/cif_core.dic. The current version number is 2.4.    #
#                                                                            #
# Software is freely available for graphical display of the structure(s) in  #
# this CIF.  For information consult the CIF home page http://www.iucr.org/  #
# cif/home.html                                                              #
#                                                                            #
# This file may be used for bona fide research purposes within the           #
# scientific community so long as proper attribution is given to the journal # 
# article from which it was obtained.                                        #
#                                                                            #
##############################################################################
                                             
data_I
_audit_creation_method     SHELXL-97
_chemical_name_systematic
;
3-[(<i>E</i>)-2-(5,7-Dichloro-8-hydroxyquinolin-2-yl)vinyl]-4-hydroxyphenyl
acetate
;
_chemical_name_common     ?
_chemical_formula_moiety     'C19 H13 Cl2 N O4'
_chemical_formula_sum     'C19 H13 Cl2 N O4'
_chemical_formula_iupac     'C19 H13 Cl2 N O4'
_chemical_formula_weight     390.20
_chemical_melting_point     ?
_symmetry_cell_setting     triclinic
_symmetry_space_group_name_H-M     'P -1'
_symmetry_space_group_name_Hall     '-P 1'
loop_
    _symmetry_equiv_pos_as_xyz
    'x, y, z'
    '-x, -y, -z'
_cell_length_a     7.3274(15)
_cell_length_b     10.449(2)
_cell_length_c     21.550(4)
_cell_angle_alpha     84.89(3)
_cell_angle_beta     89.50(3)
_cell_angle_gamma     87.31(3)
_cell_volume     1641.6(6)
_cell_formula_units_Z     4
_cell_measurement_reflns_used     8303
_cell_measurement_theta_min     1.9550
_cell_measurement_theta_max     32.3414
_cell_measurement_temperature     120(2)
_exptl_crystal_description     block
_exptl_crystal_colour     orange
_exptl_crystal_size_max     0.36
_exptl_crystal_size_mid     0.29
_exptl_crystal_size_min     0.11
_exptl_crystal_density_diffrn     1.579
_exptl_crystal_density_meas     ?
_exptl_crystal_density_method     'not measured'
_exptl_crystal_F_000     800
_exptl_absorpt_coefficient_mu     0.422
_exptl_absorpt_correction_type     none
_exptl_absorpt_process_details     ?
_exptl_absorpt_correction_T_min     ?
_exptl_absorpt_correction_T_max     ?
_exptl_special_details
;
 ?
;
_diffrn_ambient_temperature     120(2)
_diffrn_radiation_type     MoK\a
_diffrn_radiation_wavelength     0.71073
_diffrn_radiation_source     'fine-focus sealed tube'
_diffrn_radiation_monochromator     graphite
_diffrn_measurement_device_type
;
Oxford Diffraction KM4CCD
\k-geometry diffractometer
;
_diffrn_measurement_method     '\w scans, 0.75 deg width'
_diffrn_detector_area_resol_mean     8.1883
_diffrn_reflns_number     13404
_diffrn_reflns_av_R_equivalents     0.0240
_diffrn_reflns_av_sigmaI/netI     0.0355
_diffrn_reflns_theta_min     4.11
_diffrn_reflns_theta_max     27.00
_diffrn_reflns_theta_full     25.00
_diffrn_measured_fraction_theta_max     0.992
_diffrn_measured_fraction_theta_full     0.993
_diffrn_reflns_limit_h_min     -8
_diffrn_reflns_limit_h_max     9
_diffrn_reflns_limit_k_min     -13
_diffrn_reflns_limit_k_max     10
_diffrn_reflns_limit_l_min     -27
_diffrn_reflns_limit_l_max     27
_diffrn_standards_number     0
_diffrn_standards_interval_count     0
_diffrn_standards_interval_time     0
_diffrn_standards_decay_%     0
_refine_special_details
;
 Refinement of F^2^ against ALL reflections.  The weighted R-factor wR and
 goodness of fit S are based on F^2^, conventional R-factors R are based
 on F, with F set to zero for negative F^2^. The threshold expression of
 F^2^ > 2sigma(F^2^) is used only for calculating R-factors(gt) etc. and is
 not relevant to the choice of reflections for refinement.  R-factors based
 on F^2^ are statistically about twice as large as those based on F, and R-
 factors based on ALL data will be even larger.
;
_reflns_number_total     7118
_reflns_number_gt     5533
_reflns_threshold_expression     I>2\s(I)
_refine_ls_structure_factor_coef     Fsqd
_refine_ls_matrix_type     full
_refine_ls_R_factor_all     0.0578
_refine_ls_R_factor_gt     0.0425
_refine_ls_wR_factor_gt     0.1033
_refine_ls_wR_factor_ref     0.1086
_refine_ls_goodness_of_fit_ref     1.059
_refine_ls_restrained_S_all     1.059
_refine_ls_number_reflns     7118
_refine_ls_number_parameters     491
_refine_ls_number_restraints     4
_refine_ls_hydrogen_treatment     mixed
_refine_ls_weighting_scheme     calc
_refine_ls_weighting_details
                 'calc w=1/[\s^2^(Fo^2^)+(0.0649P)^2^] where P=(Fo^2^+2Fc^2^)/3'
_atom_sites_solution_hydrogens     geom
_atom_sites_solution_primary     direct
_atom_sites_solution_secondary     difmap
_refine_ls_shift/su_max     0.001
_refine_ls_shift/su_mean     0.000
_refine_diff_density_max     0.538
_refine_diff_density_min     -0.242
_refine_ls_extinction_method     none
_refine_ls_extinction_coef     ?
loop_
    _atom_type_symbol
    _atom_type_description
    _atom_type_scat_dispersion_real
    _atom_type_scat_dispersion_imag
    _atom_type_scat_source
    'C' 'C' 0.0033 0.0016
                         'International Tables Vol C Tables 4.2.6.8 and 6.1.1.4'
    'H' 'H' 0.0000 0.0000
                         'International Tables Vol C Tables 4.2.6.8 and 6.1.1.4'
    'N' 'N' 0.0061 0.0033
                         'International Tables Vol C Tables 4.2.6.8 and 6.1.1.4'
    'O' 'O' 0.0106 0.0060
                         'International Tables Vol C Tables 4.2.6.8 and 6.1.1.4'
    'Cl' 'Cl' 0.1484 0.1585
                         'International Tables Vol C Tables 4.2.6.8 and 6.1.1.4'
_computing_data_collection
;
CrysAlis CCD (Oxford Diffraction, 2006)
;
_computing_cell_refinement
;
CrysAlis RED (Oxford Diffraction, 2006)
;
_computing_data_reduction
;
CrysAlis RED (Oxford Diffraction, 2006)
;
_computing_structure_solution     'SHELXS97 (Sheldrick, 2008)'
_computing_structure_refinement     'SHELXL97 (Sheldrick, 2008)'
_computing_molecular_graphics     'Ortep-3 for Windows (Farrugia, 1997)'
_computing_publication_material
                                   'WinGX publication routines (Farrugia, 1999)'
loop_
    _atom_site_type_symbol
    _atom_site_label
    _atom_site_fract_x
    _atom_site_fract_y
    _atom_site_fract_z
    _atom_site_U_iso_or_equiv
    _atom_site_adp_type
    _atom_site_calc_flag
    _atom_site_refinement_flags
    _atom_site_occupancy
    _atom_site_disorder_assembly
    _atom_site_disorder_group
    Cl Cl1 -0.05058(7) -0.48122(4) 0.39447(2) 0.02868(13) Uani d . 1 . .
    Cl Cl2 -0.32326(7) -0.14842(5) 0.55244(2) 0.02702(13) Uani d . 1 . .
    Cl Cl3 0.51139(7) 1.02105(4) 0.29549(2) 0.02920(13) Uani d . 1 . .
    Cl Cl4 0.34086(7) 0.64476(4) 0.46981(2) 0.02556(12) Uani d . 1 . .
    N N1 -0.0213(2) -0.00314(15) 0.34122(7) 0.0220(3) Uani d . 1 . .
    N N2 0.6083(2) 0.55562(14) 0.25358(7) 0.0206(3) Uani d . 1 . .
    O O1 0.0315(2) -0.24598(15) 0.31376(7) 0.0275(3) Uani d . 1 . .
    H H1 0.059(4) -0.177(3) 0.3008(13) 0.049(9) Uiso d . 1 . .
    O O2 0.2381(2) 0.12385(13) 0.14624(7) 0.0324(4) Uani d . 1 . .
    H H2 0.306(4) 0.101(3) 0.1151(13) 0.051(8) Uiso d . 1 . .
    O O3 0.22826(19) 0.64374(13) 0.17441(7) 0.0272(3) Uani d . 1 . .
    O O4 -0.0706(2) 0.66859(14) 0.15324(8) 0.0415(4) Uani d . 1 . .
    O O5 0.6377(2) 0.80890(14) 0.22189(7) 0.0280(3) Uani d . 1 . .
    H H5 0.671(4) 0.746(3) 0.2085(13) 0.054(9) Uiso d . 1 . .
    O O6 0.8761(2) 0.47684(14) 0.05196(8) 0.0320(3) Uani d D 1 . .
    H H6B 0.936(2) 0.4981(17) 0.0825(5) 0.11(3) Uiso d PD 0.50 . .
    H H6A 0.918(7) 0.495(5) 0.0166(13) 0.057(18) Uiso d PD 0.50 . .
    O O7 0.74929(18) -0.04271(12) 0.07725(6) 0.0263(3) Uani d . 1 . .
    O O8 0.44540(19) -0.00398(14) 0.06726(7) 0.0315(3) Uani d . 1 . .
    C C1 -0.0496(3) 0.11986(18) 0.35315(9) 0.0229(4) Uani d . 1 . .
    C C2 -0.1381(3) 0.15372(18) 0.40825(9) 0.0245(4) Uani d . 1 . .
    H H2A -0.1588 0.2419 0.4150 0.029 Uiso calc R 1 . .
    C C3 -0.1942(3) 0.06119(18) 0.45183(9) 0.0229(4) Uani d . 1 . .
    H H3A -0.2528 0.0846 0.4889 0.027 Uiso calc R 1 . .
    C C4 -0.2139(2) -0.17651(18) 0.48241(9) 0.0206(4) Uani d . 1 . .
    C C5 -0.1781(2) -0.30041(18) 0.46866(9) 0.0220(4) Uani d . 1 . .
    H H5A -0.2092 -0.3702 0.4975 0.026 Uiso calc R 1 . .
    C C6 -0.0950(3) -0.32370(18) 0.41148(9) 0.0226(4) Uani d . 1 . .
    C C7 -0.0468(3) -0.22522(18) 0.36942(9) 0.0220(4) Uani d . 1 . .
    C C8 -0.0785(2) -0.09591(18) 0.38460(9) 0.0211(4) Uani d . 1 . .
    C C9 -0.1646(2) -0.07036(17) 0.44149(9) 0.0193(4) Uani d . 1 . .
    C C10 0.0138(3) 0.22128(18) 0.30779(9) 0.0240(4) Uani d . 1 . .
    H H10A -0.0067 0.3081 0.3169 0.029 Uiso calc R 1 . .
    C C11 0.0983(3) 0.19915(18) 0.25467(9) 0.0233(4) Uani d . 1 . .
    H H11A 0.1183 0.1116 0.2467 0.028 Uiso calc R 1 . .
    C C12 0.1638(2) 0.29527(18) 0.20718(9) 0.0216(4) Uani d . 1 . .
    C C13 0.2360(3) 0.25260(18) 0.15143(9) 0.0235(4) Uani d . 1 . .
    C C14 0.2986(3) 0.33822(19) 0.10404(9) 0.0244(4) Uani d . 1 . .
    H H14A 0.3448 0.3075 0.0665 0.029 Uiso calc R 1 . .
    C C15 0.2936(3) 0.46913(19) 0.11148(9) 0.0250(4) Uani d . 1 . .
    H H15A 0.3372 0.5287 0.0795 0.030 Uiso calc R 1 . .
    C C16 0.2238(3) 0.51087(18) 0.16657(9) 0.0233(4) Uani d . 1 . .
    C C17 0.1590(3) 0.42768(18) 0.21369(9) 0.0235(4) Uani d . 1 . .
    H H17A 0.1109 0.4598 0.2506 0.028 Uiso calc R 1 . .
    C C18 0.0700(3) 0.71436(18) 0.16649(9) 0.0260(4) Uani d . 1 . .
    C C19 0.0972(3) 0.85296(19) 0.17313(10) 0.0330(5) Uani d . 1 . .
    H H19A -0.0143 0.8924 0.1900 0.050 Uiso calc R 1 . .
    H H19B 0.1246 0.8969 0.1322 0.050 Uiso calc R 1 . .
    H H19C 0.1992 0.8607 0.2015 0.050 Uiso calc R 1 . .
    C C20 0.5942(2) 0.42938(17) 0.26808(9) 0.0207(4) Uani d . 1 . .
    C C21 0.5229(3) 0.38022(18) 0.32605(9) 0.0238(4) Uani d . 1 . .
    H H21A 0.5151 0.2900 0.3351 0.029 Uiso calc R 1 . .
    C C22 0.4651(3) 0.46163(17) 0.36918(9) 0.0231(4) Uani d . 1 . .
    H H22A 0.4176 0.4284 0.4082 0.028 Uiso calc R 1 . .
    C C23 0.4206(3) 0.69136(18) 0.39503(9) 0.0214(4) Uani d . 1 . .
    C C24 0.4301(2) 0.81905(18) 0.37680(9) 0.0218(4) Uani d . 1 . .
    H H24A 0.3893 0.8814 0.4039 0.026 Uiso calc R 1 . .
    C C25 0.5008(3) 0.85796(17) 0.31761(9) 0.0217(4) Uani d . 1 . .
    C C26 0.5643(3) 0.77065(18) 0.27752(9) 0.0216(4) Uani d . 1 . .
    C C27 0.5491(2) 0.63696(17) 0.29608(9) 0.0201(4) Uani d . 1 . .
    C C28 0.4767(2) 0.59576(17) 0.35519(9) 0.0200(4) Uani d . 1 . .
    C C29 0.6498(3) 0.34132(17) 0.22142(9) 0.0218(4) Uani d . 1 . .
    H H29A 0.6386 0.2518 0.2319 0.026 Uiso calc R 1 . .
    C C30 0.7150(3) 0.37867(17) 0.16535(9) 0.0218(4) Uani d . 1 . .
    H H30A 0.7306 0.4682 0.1563 0.026 Uiso calc RD 1 . .
    C C31 0.7652(2) 0.29585(17) 0.11613(9) 0.0203(4) Uani d . 1 . .
    C C32 0.8451(3) 0.34769(18) 0.06051(9) 0.0236(4) Uani d D 1 . .
    C C33 0.8925(3) 0.2713(2) 0.01282(9) 0.0280(4) Uani d . 1 . .
    H H33A 0.9492 0.3082 -0.0239 0.034 Uiso calc R 1 . .
    C C34 0.8578(3) 0.1428(2) 0.01846(9) 0.0273(4) Uani d . 1 . .
    H H34A 0.8884 0.0905 -0.0143 0.033 Uiso calc R 1 . .
    C C35 0.7775(3) 0.09090(18) 0.07278(9) 0.0228(4) Uani d . 1 . .
    C C36 0.7329(3) 0.16355(17) 0.12123(9) 0.0214(4) Uani d . 1 . .
    H H36A 0.6802 0.1245 0.1582 0.026 Uiso calc R 1 . .
    C C37 0.5759(3) -0.07926(19) 0.07142(9) 0.0255(4) Uani d . 1 . .
    C C38 0.5673(3) -0.22131(19) 0.06933(10) 0.0319(5) Uani d . 1 . .
    H H38A 0.4973 -0.2393 0.0328 0.048 Uiso calc R 1 . .
    H H38B 0.5076 -0.2582 0.1072 0.048 Uiso calc R 1 . .
    H H38C 0.6914 -0.2597 0.0666 0.048 Uiso calc R 1 . .
loop_
    _atom_site_aniso_label
    _atom_site_aniso_U_11
    _atom_site_aniso_U_22
    _atom_site_aniso_U_33
    _atom_site_aniso_U_12
    _atom_site_aniso_U_13
    _atom_site_aniso_U_23
    Cl1 0.0327(3) 0.0194(2) 0.0345(3) 0.00009(19) -0.0010(2) -0.0062(2)
    Cl2 0.0297(3) 0.0280(3) 0.0239(2) -0.00402(19) 0.0061(2) -0.00418(19)
    Cl3 0.0367(3) 0.0158(2) 0.0351(3) 0.00011(19) 0.0011(2) -0.00306(19)
    Cl4 0.0294(3) 0.0246(2) 0.0233(2) -0.00214(19) 0.00264(19) -0.00533(19)
    N1 0.0209(8) 0.0239(8) 0.0211(8) -0.0022(6) -0.0006(6) -0.0014(7)
    N2 0.0215(8) 0.0182(8) 0.0226(8) -0.0004(6) -0.0022(6) -0.0050(6)
    O1 0.0350(8) 0.0255(8) 0.0227(7) -0.0010(6) 0.0048(6) -0.0061(6)
    O2 0.0409(9) 0.0216(7) 0.0352(9) -0.0023(6) 0.0108(7) -0.0060(6)
    O3 0.0281(8) 0.0195(7) 0.0340(8) -0.0028(6) -0.0025(6) -0.0016(6)
    O4 0.0271(8) 0.0254(8) 0.0696(12) -0.0013(6) -0.0025(8) 0.0090(8)
    O5 0.0378(9) 0.0210(7) 0.0246(8) 0.0022(6) 0.0043(6) -0.0016(6)
    O6 0.0404(9) 0.0219(7) 0.0326(9) -0.0061(6) 0.0069(7) 0.0053(7)
    O7 0.0277(8) 0.0197(7) 0.0324(8) -0.0024(5) 0.0017(6) -0.0075(6)
    O8 0.0297(8) 0.0319(8) 0.0341(8) -0.0020(6) 0.0042(6) -0.0092(7)
    C1 0.0215(10) 0.0228(10) 0.0244(10) -0.0022(7) -0.0056(8) -0.0006(8)
    C2 0.0242(10) 0.0206(10) 0.0293(11) -0.0007(8) -0.0001(8) -0.0058(8)
    C3 0.0219(10) 0.0246(10) 0.0228(10) -0.0006(7) -0.0009(8) -0.0059(8)
    C4 0.0177(9) 0.0252(10) 0.0191(9) -0.0012(7) -0.0009(7) -0.0039(8)
    C5 0.0203(10) 0.0226(10) 0.0230(10) -0.0019(7) -0.0030(8) -0.0004(8)
    C6 0.0216(10) 0.0196(9) 0.0273(10) -0.0002(7) -0.0030(8) -0.0065(8)
    C7 0.0208(10) 0.0254(10) 0.0203(9) 0.0005(7) -0.0030(8) -0.0051(8)
    C8 0.0176(9) 0.0230(9) 0.0226(10) -0.0013(7) -0.0049(7) -0.0010(8)
    C9 0.0172(9) 0.0216(9) 0.0195(9) -0.0022(7) -0.0020(7) -0.0030(7)
    C10 0.0282(11) 0.0193(9) 0.0245(10) 0.0001(8) 0.0006(8) -0.0030(8)
    C11 0.0224(10) 0.0199(9) 0.0273(10) 0.0001(7) -0.0023(8) -0.0020(8)
    C12 0.0176(9) 0.0231(9) 0.0238(10) -0.0003(7) -0.0011(8) -0.0007(8)
    C13 0.0204(10) 0.0239(10) 0.0265(10) -0.0007(7) -0.0003(8) -0.0045(8)
    C14 0.0225(10) 0.0286(10) 0.0223(10) -0.0003(8) 0.0027(8) -0.0044(8)
    C15 0.0215(10) 0.0275(10) 0.0253(10) -0.0043(8) -0.0009(8) 0.0029(8)
    C16 0.0220(10) 0.0190(9) 0.0290(10) -0.0026(7) -0.0040(8) -0.0015(8)
    C17 0.0200(10) 0.0247(10) 0.0260(10) 0.0010(7) -0.0014(8) -0.0049(8)
    C18 0.0320(12) 0.0230(10) 0.0216(10) 0.0009(8) 0.0033(8) 0.0048(8)
    C19 0.0467(14) 0.0242(11) 0.0276(11) 0.0005(9) 0.0020(10) -0.0005(9)
    C20 0.0207(10) 0.0185(9) 0.0238(10) -0.0008(7) -0.0029(8) -0.0056(8)
    C21 0.0252(10) 0.0179(9) 0.0286(10) -0.0026(7) -0.0034(8) -0.0019(8)
    C22 0.0246(10) 0.0197(9) 0.0252(10) -0.0033(7) -0.0020(8) -0.0017(8)
    C23 0.0190(9) 0.0247(10) 0.0211(9) 0.0003(7) -0.0010(7) -0.0052(8)
    C24 0.0207(10) 0.0213(9) 0.0242(10) 0.0015(7) -0.0041(8) -0.0080(8)
    C25 0.0219(10) 0.0146(8) 0.0290(10) -0.0008(7) -0.0029(8) -0.0035(8)
    C26 0.0218(10) 0.0196(9) 0.0235(10) 0.0006(7) -0.0045(8) -0.0024(8)
    C27 0.0176(9) 0.0195(9) 0.0238(10) 0.0008(7) -0.0052(7) -0.0059(8)
    C28 0.0185(9) 0.0191(9) 0.0229(10) -0.0007(7) -0.0051(7) -0.0048(7)
    C29 0.0228(10) 0.0155(9) 0.0277(10) -0.0013(7) -0.0016(8) -0.0049(8)
    C30 0.0232(10) 0.0159(9) 0.0267(10) -0.0028(7) -0.0021(8) -0.0031(8)
    C31 0.0177(9) 0.0183(9) 0.0250(10) -0.0019(7) -0.0030(7) -0.0015(8)
    C32 0.0206(10) 0.0231(10) 0.0261(10) -0.0032(7) -0.0012(8) 0.0042(8)
    C33 0.0253(11) 0.0363(11) 0.0214(10) -0.0038(8) 0.0034(8) 0.0040(9)
    C34 0.0262(11) 0.0360(11) 0.0206(10) -0.0022(8) 0.0019(8) -0.0071(9)
    C35 0.0233(10) 0.0191(9) 0.0261(10) -0.0019(7) -0.0006(8) -0.0033(8)
    C36 0.0242(10) 0.0191(9) 0.0206(9) -0.0030(7) 0.0016(8) 0.0000(7)
    C37 0.0299(11) 0.0274(10) 0.0203(10) -0.0044(8) 0.0017(8) -0.0066(8)
    C38 0.0366(12) 0.0263(11) 0.0342(12) -0.0066(9) 0.0011(9) -0.0077(9)
_geom_special_details
;
 All esds (except the esd in the dihedral angle between two l.s. planes)
 are estimated using the full covariance matrix.  The cell esds are taken
 into account individually in the estimation of esds in distances, angles
 and torsion angles; correlations between esds in cell parameters are only
 used when they are defined by crystal symmetry.  An approximate (isotropic)
 treatment of cell esds is used for estimating esds involving l.s. planes.
;
loop_
    _geom_bond_atom_site_label_1
    _geom_bond_atom_site_label_2
    _geom_bond_site_symmetry_2
    _geom_bond_distance
    _geom_bond_publ_flag
    Cl1 C6 . 1.7334(19) ?
    Cl2 C4 . 1.744(2) ?
    Cl3 C25 . 1.7334(19) ?
    Cl4 C23 . 1.745(2) ?
    N1 C1 . 1.339(2) ?
    N1 C8 . 1.364(2) ?
    N2 C20 . 1.337(2) ?
    N2 C27 . 1.359(2) ?
    O1 C7 . 1.356(2) ?
    O1 H1 . 0.78(3) ?
    O2 C13 . 1.359(2) ?
    O2 H2 . 0.88(3) ?
    O3 C18 . 1.349(2) ?
    O3 C16 . 1.415(2) ?
    O4 C18 . 1.203(2) ?
    O5 C26 . 1.345(2) ?
    O5 H5 . 0.77(3) ?
    O6 C32 . 1.375(2) ?
    O6 H6B . 0.844(10) ?
    O6 H6A . 0.829(19) ?
    O7 C37 . 1.354(2) ?
    O7 C35 . 1.416(2) ?
    O8 C37 . 1.208(2) ?
    C1 C2 . 1.413(3) ?
    C1 C10 . 1.466(3) ?
    C2 C3 . 1.362(3) ?
    C2 H2A . 0.9500 ?
    C3 C9 . 1.418(3) ?
    C3 H3A . 0.9500 ?
    C4 C5 . 1.367(3) ?
    C4 C9 . 1.413(3) ?
    C5 C6 . 1.405(3) ?
    C5 H5A . 0.9500 ?
    C6 C7 . 1.366(3) ?
    C7 C8 . 1.426(3) ?
    C8 C9 . 1.414(3) ?
    C10 C11 . 1.330(3) ?
    C10 H10A . 0.9500 ?
    C11 C12 . 1.463(3) ?
    C11 H11A . 0.9500 ?
    C12 C17 . 1.402(3) ?
    C12 C13 . 1.409(3) ?
    C13 C14 . 1.386(3) ?
    C14 C15 . 1.390(3) ?
    C14 H14A . 0.9500 ?
    C15 C16 . 1.386(3) ?
    C15 H15A . 0.9500 ?
    C16 C17 . 1.373(3) ?
    C17 H17A . 0.9500 ?
    C18 C19 . 1.491(3) ?
    C19 H19A . 0.9800 ?
    C19 H19B . 0.9800 ?
    C19 H19C . 0.9800 ?
    C20 C21 . 1.413(3) ?
    C20 C29 . 1.465(3) ?
    C21 C22 . 1.366(3) ?
    C21 H21A . 0.9500 ?
    C22 C28 . 1.414(3) ?
    C22 H22A . 0.9500 ?
    C23 C24 . 1.362(3) ?
    C23 C28 . 1.418(3) ?
    C24 C25 . 1.406(3) ?
    C24 H24A . 0.9500 ?
    C25 C26 . 1.374(3) ?
    C26 C27 . 1.428(3) ?
    C27 C28 . 1.415(3) ?
    C29 C30 . 1.328(3) ?
    C29 H29A . 0.9500 ?
    C30 C31 . 1.461(3) ?
    C30 H30A . 0.9500 ?
    C31 C32 . 1.405(3) ?
    C31 C36 . 1.408(2) ?
    C32 C33 . 1.389(3) ?
    C33 C34 . 1.373(3) ?
    C33 H33A . 0.9500 ?
    C34 C35 . 1.384(3) ?
    C34 H34A . 0.9500 ?
    C35 C36 . 1.373(3) ?
    C36 H36A . 0.9500 ?
    C37 C38 . 1.493(3) ?
    C38 H38A . 0.9800 ?
    C38 H38B . 0.9800 ?
    C38 H38C . 0.9800 ?
loop_
    _geom_angle_atom_site_label_1
    _geom_angle_atom_site_label_2
    _geom_angle_atom_site_label_3
    _geom_angle_site_symmetry_1
    _geom_angle_site_symmetry_3
    _geom_angle
    _geom_angle_publ_flag
    C1 N1 C8 . . 117.82(16) ?
    C20 N2 C27 . . 118.02(16) ?
    C7 O1 H1 . . 103(2) ?
    C13 O2 H2 . . 112.3(18) ?
    C18 O3 C16 . . 117.18(15) ?
    C26 O5 H5 . . 104(2) ?
    C32 O6 H6B . . 109.3(12) ?
    C32 O6 H6A . . 110(4) ?
    H6B O6 H6A . . 118(4) ?
    C37 O7 C35 . . 117.40(15) ?
    N1 C1 C2 . . 121.63(18) ?
    N1 C1 C10 . . 118.84(17) ?
    C2 C1 C10 . . 119.52(17) ?
    C3 C2 C1 . . 120.62(18) ?
    C3 C2 H2A . . 119.7 ?
    C1 C2 H2A . . 119.7 ?
    C2 C3 C9 . . 119.60(18) ?
    C2 C3 H3A . . 120.2 ?
    C9 C3 H3A . . 120.2 ?
    C5 C4 C9 . . 121.84(18) ?
    C5 C4 Cl2 . . 119.16(15) ?
    C9 C4 Cl2 . . 119.00(14) ?
    C4 C5 C6 . . 119.44(18) ?
    C4 C5 H5A . . 120.3 ?
    C6 C5 H5A . . 120.3 ?
    C7 C6 C5 . . 121.55(17) ?
    C7 C6 Cl1 . . 119.40(15) ?
    C5 C6 Cl1 . . 119.05(15) ?
    O1 C7 C6 . . 122.30(17) ?
    O1 C7 C8 . . 118.63(18) ?
    C6 C7 C8 . . 119.06(18) ?
    N1 C8 C9 . . 124.12(17) ?
    N1 C8 C7 . . 115.63(17) ?
    C9 C8 C7 . . 120.25(18) ?
    C4 C9 C8 . . 117.80(17) ?
    C4 C9 C3 . . 126.01(18) ?
    C8 C9 C3 . . 116.19(18) ?
    C11 C10 C1 . . 123.99(18) ?
    C11 C10 H10A . . 118.0 ?
    C1 C10 H10A . . 118.0 ?
    C10 C11 C12 . . 126.92(18) ?
    C10 C11 H11A . . 116.5 ?
    C12 C11 H11A . . 116.5 ?
    C17 C12 C13 . . 117.82(18) ?
    C17 C12 C11 . . 123.98(18) ?
    C13 C12 C11 . . 118.20(17) ?
    O2 C13 C14 . . 121.97(18) ?
    O2 C13 C12 . . 116.57(18) ?
    C14 C13 C12 . . 121.45(17) ?
    C13 C14 C15 . . 119.90(18) ?
    C13 C14 H14A . . 120.0 ?
    C15 C14 H14A . . 120.0 ?
    C16 C15 C14 . . 118.57(18) ?
    C16 C15 H15A . . 120.7 ?
    C14 C15 H15A . . 120.7 ?
    C17 C16 C15 . . 122.35(18) ?
    C17 C16 O3 . . 119.97(17) ?
    C15 C16 O3 . . 117.62(17) ?
    C16 C17 C12 . . 119.90(18) ?
    C16 C17 H17A . . 120.1 ?
    C12 C17 H17A . . 120.1 ?
    O4 C18 O3 . . 122.59(18) ?
    O4 C18 C19 . . 126.15(19) ?
    O3 C18 C19 . . 111.19(18) ?
    C18 C19 H19A . . 109.5 ?
    C18 C19 H19B . . 109.5 ?
    H19A C19 H19B . . 109.5 ?
    C18 C19 H19C . . 109.5 ?
    H19A C19 H19C . . 109.5 ?
    H19B C19 H19C . . 109.5 ?
    N2 C20 C21 . . 121.72(17) ?
    N2 C20 C29 . . 118.39(17) ?
    C21 C20 C29 . . 119.87(17) ?
    C22 C21 C20 . . 120.43(17) ?
    C22 C21 H21A . . 119.8 ?
    C20 C21 H21A . . 119.8 ?
    C21 C22 C28 . . 119.35(18) ?
    C21 C22 H22A . . 120.3 ?
    C28 C22 H22A . . 120.3 ?
    C24 C23 C28 . . 121.65(18) ?
    C24 C23 Cl4 . . 118.94(15) ?
    C28 C23 Cl4 . . 119.40(14) ?
    C23 C24 C25 . . 119.58(17) ?
    C23 C24 H24A . . 120.2 ?
    C25 C24 H24A . . 120.2 ?
    C26 C25 C24 . . 121.94(17) ?
    C26 C25 Cl3 . . 119.34(15) ?
    C24 C25 Cl3 . . 118.70(14) ?
    O5 C26 C25 . . 121.47(17) ?
    O5 C26 C27 . . 120.29(17) ?
    C25 C26 C27 . . 118.25(18) ?
    N2 C27 C28 . . 123.85(17) ?
    N2 C27 C26 . . 115.49(17) ?
    C28 C27 C26 . . 120.66(17) ?
    C22 C28 C27 . . 116.62(17) ?
    C22 C28 C23 . . 125.54(18) ?
    C27 C28 C23 . . 117.83(17) ?
    C30 C29 C20 . . 124.17(17) ?
    C30 C29 H29A . . 117.9 ?
    C20 C29 H29A . . 117.9 ?
    C29 C30 C31 . . 126.50(17) ?
    C29 C30 H30A . . 116.7 ?
    C31 C30 H30A . . 116.7 ?
    C32 C31 C36 . . 117.29(17) ?
    C32 C31 C30 . . 120.27(16) ?
    C36 C31 C30 . . 122.42(17) ?
    O6 C32 C33 . . 118.40(17) ?
    O6 C32 C31 . . 120.19(18) ?
    C33 C32 C31 . . 121.41(17) ?
    C34 C33 C32 . . 120.34(18) ?
    C34 C33 H33A . . 119.8 ?
    C32 C33 H33A . . 119.8 ?
    C33 C34 C35 . . 118.78(19) ?
    C33 C34 H34A . . 120.6 ?
    C35 C34 H34A . . 120.6 ?
    C36 C35 C34 . . 122.11(18) ?
    C36 C35 O7 . . 121.07(17) ?
    C34 C35 O7 . . 116.78(17) ?
    C35 C36 C31 . . 120.05(18) ?
    C35 C36 H36A . . 120.0 ?
    C31 C36 H36A . . 120.0 ?
    O8 C37 O7 . . 123.06(18) ?
    O8 C37 C38 . . 124.83(19) ?
    O7 C37 C38 . . 112.10(17) ?
    C37 C38 H38A . . 109.5 ?
    C37 C38 H38B . . 109.5 ?
    H38A C38 H38B . . 109.5 ?
    C37 C38 H38C . . 109.5 ?
    H38A C38 H38C . . 109.5 ?
    H38B C38 H38C . . 109.5 ?
loop_
    _geom_torsion_atom_site_label_1
    _geom_torsion_atom_site_label_2
    _geom_torsion_atom_site_label_3
    _geom_torsion_atom_site_label_4
    _geom_torsion_site_symmetry_1
    _geom_torsion_site_symmetry_2
    _geom_torsion_site_symmetry_3
    _geom_torsion_site_symmetry_4
    _geom_torsion
    _geom_torsion_publ_flag
    C8 N1 C1 C2 . . . . -1.0(3) ?
    C8 N1 C1 C10 . . . . 178.83(16) ?
    N1 C1 C2 C3 . . . . 1.4(3) ?
    C10 C1 C2 C3 . . . . -178.34(18) ?
    C1 C2 C3 C9 . . . . -0.5(3) ?
    C9 C4 C5 C6 . . . . -2.0(3) ?
    Cl2 C4 C5 C6 . . . . 178.09(14) ?
    C4 C5 C6 C7 . . . . 0.8(3) ?
    C4 C5 C6 Cl1 . . . . -179.90(14) ?
    C5 C6 C7 O1 . . . . -179.23(17) ?
    Cl1 C6 C7 O1 . . . . 1.5(3) ?
    C5 C6 C7 C8 . . . . 1.3(3) ?
    Cl1 C6 C7 C8 . . . . -178.01(14) ?
    C1 N1 C8 C9 . . . . -0.4(3) ?
    C1 N1 C8 C7 . . . . 179.42(17) ?
    O1 C7 C8 N1 . . . . -1.6(3) ?
    C6 C7 C8 N1 . . . . 177.91(17) ?
    O1 C7 C8 C9 . . . . 178.25(16) ?
    C6 C7 C8 C9 . . . . -2.2(3) ?
    C5 C4 C9 C8 . . . . 1.0(3) ?
    Cl2 C4 C9 C8 . . . . -179.07(13) ?
    C5 C4 C9 C3 . . . . -179.37(18) ?
    Cl2 C4 C9 C3 . . . . 0.6(3) ?
    N1 C8 C9 C4 . . . . -179.03(16) ?
    C7 C8 C9 C4 . . . . 1.1(3) ?
    N1 C8 C9 C3 . . . . 1.3(3) ?
    C7 C8 C9 C3 . . . . -178.55(17) ?
    C2 C3 C9 C4 . . . . 179.58(18) ?
    C2 C3 C9 C8 . . . . -0.8(3) ?
    N1 C1 C10 C11 . . . . 0.2(3) ?
    C2 C1 C10 C11 . . . . -179.98(18) ?
    C1 C10 C11 C12 . . . . 179.48(18) ?
    C10 C11 C12 C17 . . . . 5.4(3) ?
    C10 C11 C12 C13 . . . . -174.54(19) ?
    C17 C12 C13 O2 . . . . -179.68(17) ?
    C11 C12 C13 O2 . . . . 0.3(3) ?
    C17 C12 C13 C14 . . . . -0.7(3) ?
    C11 C12 C13 C14 . . . . 179.21(17) ?
    O2 C13 C14 C15 . . . . 180.00(18) ?
    C12 C13 C14 C15 . . . . 1.1(3) ?
    C13 C14 C15 C16 . . . . -0.6(3) ?
    C14 C15 C16 C17 . . . . -0.3(3) ?
    C14 C15 C16 O3 . . . . 177.00(16) ?
    C18 O3 C16 C17 . . . . -79.5(2) ?
    C18 O3 C16 C15 . . . . 103.1(2) ?
    C15 C16 C17 C12 . . . . 0.6(3) ?
    O3 C16 C17 C12 . . . . -176.57(16) ?
    C13 C12 C17 C16 . . . . -0.1(3) ?
    C11 C12 C17 C16 . . . . 179.92(18) ?
    C16 O3 C18 O4 . . . . -0.1(3) ?
    C16 O3 C18 C19 . . . . -177.25(17) ?
    C27 N2 C20 C21 . . . . -1.0(3) ?
    C27 N2 C20 C29 . . . . 177.25(16) ?
    N2 C20 C21 C22 . . . . 0.3(3) ?
    C29 C20 C21 C22 . . . . -177.92(17) ?
    C20 C21 C22 C28 . . . . 0.2(3) ?
    C28 C23 C24 C25 . . . . -1.4(3) ?
    Cl4 C23 C24 C25 . . . . 177.52(14) ?
    C23 C24 C25 C26 . . . . -1.2(3) ?
    C23 C24 C25 Cl3 . . . . 179.99(14) ?
    C24 C25 C26 O5 . . . . -177.55(17) ?
    Cl3 C25 C26 O5 . . . . 1.3(3) ?
    C24 C25 C26 C27 . . . . 3.0(3) ?
    Cl3 C25 C26 C27 . . . . -178.21(14) ?
    C20 N2 C27 C28 . . . . 1.2(3) ?
    C20 N2 C27 C26 . . . . -178.79(16) ?
    O5 C26 C27 N2 . . . . -1.7(3) ?
    C25 C26 C27 N2 . . . . 177.76(16) ?
    O5 C26 C27 C28 . . . . 178.26(17) ?
    C25 C26 C27 C28 . . . . -2.3(3) ?
    C21 C22 C28 C27 . . . . 0.0(3) ?
    C21 C22 C28 C23 . . . . 179.39(18) ?
    N2 C27 C28 C22 . . . . -0.7(3) ?
    C26 C27 C28 C22 . . . . 179.30(16) ?
    N2 C27 C28 C23 . . . . 179.81(17) ?
    C26 C27 C28 C23 . . . . -0.2(3) ?
    C24 C23 C28 C22 . . . . -177.38(18) ?
    Cl4 C23 C28 C22 . . . . 3.7(3) ?
    C24 C23 C28 C27 . . . . 2.0(3) ?
    Cl4 C23 C28 C27 . . . . -176.89(13) ?
    N2 C20 C29 C30 . . . . 0.4(3) ?
    C21 C20 C29 C30 . . . . 178.71(18) ?
    C20 C29 C30 C31 . . . . -177.19(17) ?
    C29 C30 C31 C32 . . . . -175.38(19) ?
    C29 C30 C31 C36 . . . . 6.1(3) ?
    C36 C31 C32 O6 . . . . 178.42(17) ?
    C30 C31 C32 O6 . . . . -0.2(3) ?
    C36 C31 C32 C33 . . . . -0.8(3) ?
    C30 C31 C32 C33 . . . . -179.41(18) ?
    O6 C32 C33 C34 . . . . -177.64(18) ?
    C31 C32 C33 C34 . . . . 1.6(3) ?
    C32 C33 C34 C35 . . . . -0.9(3) ?
    C33 C34 C35 C36 . . . . -0.5(3) ?
    C33 C34 C35 O7 . . . . -178.19(17) ?
    C37 O7 C35 C36 . . . . 76.0(2) ?
    C37 O7 C35 C34 . . . . -106.3(2) ?
    C34 C35 C36 C31 . . . . 1.3(3) ?
    O7 C35 C36 C31 . . . . 178.87(16) ?
    C32 C31 C36 C35 . . . . -0.6(3) ?
    C30 C31 C36 C35 . . . . 177.95(17) ?
    C35 O7 C37 O8 . . . . -5.6(3) ?
    C35 O7 C37 C38 . . . . 173.12(16) ?
loop_
    _geom_hbond_atom_site_label_D
    _geom_hbond_atom_site_label_H
    _geom_hbond_atom_site_label_A
    _geom_hbond_site_symmetry_A
    _geom_hbond_distance_DH
    _geom_hbond_distance_HA
    _geom_hbond_distance_DA
    _geom_hbond_angle_DHA
    O1 H1 N1 . 0.78(3) 2.14(3) 2.667(2) 125(3)
    O2 H2 O8 . 0.88(3) 1.84(3) 2.675(2) 159(3)
    O5 H5 N2 . 0.77(3) 2.20(3) 2.692(2) 122(3)
    O5 H5 O4 1_655 0.77(3) 2.38(3) 2.990(2) 138(3)
    O6 H6A O6 2_765 0.829(19) 2.12(3) 2.892(3) 156(5)
    O6 H6B O4 1_655 0.844(10) 2.445(11) 3.130(3) 138.9(18)
data_global
_journal_date_recd_electronic     2008-11-17
_journal_date_accepted     2009-01-15
_journal_name_full     'Acta Crystallographica, Section E'
_journal_year     2009
_journal_volume     65
_journal_issue      3
_journal_page_first     o515
_journal_page_last     o515
_journal_paper_category     QO
_journal_coeditor_code     GK2178
_publ_contact_author_name     'Ponikiewski, \/Lukasz'
_publ_contact_author_address
;
Department of Inorganic Chemistry,
Faculty of Chemistry,
Gda\'nsk University of Technology
11/12 G. Narutowicz St., 80952 - PL Gda\'nsk, Poland
;
_publ_contact_author_email     lukas_ponikiewski@vp.pl
_publ_contact_author_fax     '048 58 3472694'
_publ_contact_author_phone     '048 58 3472329'
_publ_section_title
;
3-[(<i>E</i>)-2-(5,7-Dichloro-8-hydroxyquinolin-2-yl)vinyl]-4-hydroxyphenyl
acetate
;
loop_
    _publ_author_name
    _publ_author_footnote
    _publ_author_address
    'Ponikiewski, \/Lukasz' .
;
Department of Inorganic Chemistry,
Faculty of Chemistry,
Gda\'nsk University of Technology
11/12 G. Narutowicz St., 80952 Gda\'nsk, Poland
;
    'Nycz, Jacek E.' .
;
Department of Organic Chemistry,
University of Silesia
9 Szkolna St., 40007 Katowice, Poland
;
_publ_section_synopsis     .
