# Supplementary material for: 3-[(E)-2-(5,7-Dichloro-8-hydroxy­quinolin-2-yl)vin­yl]-4-hydroxy­phenyl acetate
Source: Acta Crystallogr Sect E Struct Rep Online. 2009 Feb 11;65(Pt 3):o515. doi: 10.1107/S1600536809001950 (PMC2968666; doi:10.1107/S1600536809001950)
Supplement: Supplementary file 2 [file e-65-0o515-Isup2.hkl]

# 
# h,k,l, Fc-squared, Fo-squared, sigma(Fo-squared) and status flag 
# 
data_I 
_shelx_title ' lp10a in P-1' 
_shelx_refln_list_code          4 
_shelx_F_calc_maximum      416.83 
_exptl_crystal_F_000       800.00 
_reflns_d_resolution_high  0.7828 
 
loop_ 
 _symmetry_equiv_pos_as_xyz 
 'x, y, z' 
 '-x, -y, -z' 
 
_cell_length_a     7.3274 
_cell_length_b    10.4490 
_cell_length_c    21.5500 
_cell_angle_alpha  84.890 
_cell_angle_beta   89.500 
_cell_angle_gamma  87.310 
 
_shelx_F_squared_multiplier     1.000 
 
loop_ 
 _refln_index_h 
 _refln_index_k 
 _refln_index_l 
 _refln_F_squared_calc 
 _refln_F_squared_meas 
 _refln_F_squared_sigma 
 _refln_observed_status 
   2   0   0     1113.49     1052.82      8.97 o 
   3   0   0      250.58      298.49      7.09 o 
   4   0   0      429.50      448.55      8.81 o 
   5   0   0      350.13      305.31     21.55 o 
   6   0   0       21.51       17.99      7.28 o 
   7   0   0      271.26      246.44     44.79 o 
   8   0   0      111.86      114.70     16.97 o 
   9   0   0       10.94        6.45     16.63 o 
  -9   1   0       40.98       46.15     19.00 o 
  -8   1   0       59.16       64.48     16.29 o 
  -7   1   0       69.38       68.06     10.69 o 
  -6   1   0       59.37       55.35      7.45 o 
  -5   1   0       10.48        1.71      5.70 o 
  -4   1   0     1183.21     1242.82     40.72 o 
  -3   1   0      814.73      751.33     21.72 o 
  -2   1   0        3.08        3.32      3.77 o 
   2   1   0      216.51      203.74     10.35 o 
   3   1   0      881.91      852.96     16.76 o 
   4   1   0      855.71      868.76      8.66 o 
   5   1   0       40.37       34.17      5.06 o 
   6   1   0       45.85       62.44      7.66 o 
   7   1   0       60.64       44.68      8.10 o 
   8   1   0       31.95       39.36     16.63 o 
   9   1   0      280.72      306.77     23.08 o 
  -9   2   0      138.27      174.42     22.06 o 
  -8   2   0      166.09      169.67     18.32 o 
  -7   2   0        0.14        2.39      6.96 o 
  -6   2   0      123.75      107.21      7.85 o 
  -5   2   0      410.54      418.32     10.19 o 
  -4   2   0     2128.97     2141.02     26.30 o 
  -3   2   0     3069.32     3276.96     21.30 o 
  -2   2   0     2385.42     2582.84     17.39 o 
  -1   2   0      525.40      582.10      5.29 o 
   1   2   0     9297.68    11011.12     73.98 o 
   2   2   0    11299.18    12701.15     29.03 o 
   3   2   0      101.00       96.00      5.21 o 
   4   2   0      180.77      193.81      5.47 o 
   5   2   0       64.45       53.82      4.81 o 
   6   2   0        1.05        1.54      6.93 o 
   7   2   0       60.94       75.09     21.72 o 
   8   2   0      555.01      559.24     23.75 o 
   9   2   0      250.67      289.80     22.06 o 
  -9   3   0       11.60       20.70     16.97 o 
  -8   3   0      147.85      171.71     19.68 o 
  -7   3   0      106.43      102.23     18.15 o 
  -6   3   0      184.60      159.44     14.59 o 
  -5   3   0       20.95       15.27      8.48 o 
  -4   3   0     1056.99     1114.86     17.14 o 
  -3   3   0      375.56      359.49      6.84 o 
  -2   3   0      181.87      159.68      5.58 o 
  -1   3   0     3991.31     4354.14     14.06 o 
   0   3   0       33.55       27.63      4.71 o 
   1   3   0     1041.42     1040.51     10.09 o 
   2   3   0        5.65        9.56      4.54 o 
   3   3   0     1043.70      987.98     10.92 o 
   4   3   0        1.72        4.07      4.89 o 
   5   3   0       54.62       57.34      5.36 o 
   6   3   0      222.96      226.95      9.96 o 
   7   3   0        7.30       10.95      8.39 o 
   8   3   0       14.36       14.01      8.98 o 
   9   3   0       23.70       32.92     17.99 o 
  -8   4   0      239.57      259.60     22.06 o 
  -7   4   0       62.04       58.37     14.93 o 
  -6   4   0     1011.44     1007.43     24.77 o 
  -5   4   0      403.48      384.20     10.44 o 
  -4   4   0      351.42      330.79      7.79 o 
  -3   4   0      310.68      278.96      5.62 o 
  -2   4   0    12093.19    13889.12     69.26 o 
  -1   4   0       37.47       33.61      3.25 o 
   0   4   0       50.54       58.73      5.30 o 
   1   4   0     3906.58     4352.66     20.97 o 
   2   4   0     1570.49     1570.71     10.43 o 
   3   4   0       64.01       65.11      5.36 o 
   4   4   0     1654.89     1644.64     15.83 o 
   5   4   0      211.64      220.59      8.36 o 
   6   4   0       12.34       10.80      5.52 o 
   7   4   0      295.65      273.52     21.38 o 
   8   4   0       95.07      100.36     13.40 o 
   9   4   0        9.34       43.10     17.31 o 
  -8   5   0      540.69      639.32     28.84 o 
  -7   5   0       59.71       60.74     16.29 o 
  -6   5   0      421.70      413.45     22.23 o 
  -5   5   0        4.89        6.82      6.83 o 
  -4   5   0       68.39       76.27      5.97 o 
  -3   5   0       27.77       31.22      4.31 o 
  -2   5   0      868.97     1033.31      9.99 o 
  -1   5   0     1669.23     1773.41     14.40 o 
   0   5   0      232.42      312.00     26.98 o 
   1   5   0    12635.89    15529.97    251.62 o 
   2   5   0     1891.25     2095.80     26.71 o 
   3   5   0       88.42       77.53      4.99 o 
   4   5   0      613.79      655.80     11.38 o 
   5   5   0        6.11        9.30      6.09 o 
   6   5   0      163.08      163.06      7.48 o 
   7   5   0       96.24       97.42     10.04 o 
   8   5   0        1.46        0.05      9.50 o 
  -8   6   0        5.08       -0.34     16.97 o 
  -7   6   0      972.10     1100.83     32.92 o 
  -6   6   0      198.76      188.35     12.39 o 
  -5   6   0      259.78      267.82     12.86 o 
  -4   6   0       95.46       88.72      6.51 o 
  -3   6   0      756.66      762.27     18.47 o 
  -2   6   0      408.03      432.67      9.75 o 
  -1   6   0      673.46      656.65     11.31 o 
   0   6   0     5545.95     5947.16     62.44 o 
   1   6   0      105.24      112.61      6.60 o 
   2   6   0      658.38      694.78      9.71 o 
   3   6   0        0.37        7.01      4.30 o 
   4   6   0       54.78       48.50      5.44 o 
   5   6   0     1523.85     1569.89     18.09 o 
   6   6   0      234.51      244.94     10.07 o 
   7   6   0      180.38      182.57     16.63 o 
   8   6   0       62.85       43.44     14.59 o 
  -7   7   0      201.71      185.96     19.34 o 
  -6   7   0      238.13      226.25     11.15 o 
  -5   7   0       37.18       45.90      7.86 o 
  -4   7   0      846.00      811.77     10.89 o 
  -3   7   0      228.67      233.91      6.78 o 
  -2   7   0      300.55      276.39      6.57 o 
  -1   7   0       10.54       17.44      6.18 o 
   0   7   0       37.20       33.85      6.03 o 
   1   7   0      867.16      819.00     13.03 o 
   2   7   0        0.04        7.13      4.31 o 
   3   7   0      776.60      795.81     18.09 o 
   4   7   0      586.00      594.67     24.44 o 
   5   7   0      325.74      317.94     11.49 o 
   6   7   0        0.14        2.04     10.18 o 
   7   7   0        9.24       17.99     13.57 o 
   8   7   0       63.21       32.92     15.27 o 
  -7   8   0       42.65       40.04     16.29 o 
  -6   8   0      451.89      457.69     29.35 o 
  -5   8   0     3044.07     3279.29     57.32 o 
  -4   8   0      693.91      680.43     13.03 o 
  -3   8   0      974.29      984.01     12.61 o 
  -2   8   0        8.67        9.47      6.83 o 
  -1   8   0       84.96       90.67      7.49 o 
   0   8   0      729.62      768.99     19.34 o 
   1   8   0       52.49       48.35     11.37 o 
   2   8   0     1211.95     1130.80     16.61 o 
   3   8   0     3024.30     3003.09     30.54 o 
   4   8   0      776.40      743.33     51.07 o 
   5   8   0      506.36      485.18     14.15 o 
   6   8   0        0.41        3.88      8.50 o 
   7   8   0       92.83       93.66     15.95 o 
  -6   9   0        6.28       39.02     15.95 o 
  -5   9   0      990.41     1046.15     16.50 o 
  -4   9   0        0.06       -0.35      5.92 o 
  -3   9   0        0.04        5.10      6.11 o 
  -2   9   0       56.51       43.29      8.06 o 
  -1   9   0      336.95      301.25     10.91 o 
   0   9   0       86.43       75.79      8.22 o 
   1   9   0       24.76       24.05      7.42 o 
   2   9   0     1725.49     1649.33     26.47 o 
   3   9   0      508.34      482.81     36.99 o 
   4   9   0       83.95       80.79     13.74 o 
   5   9   0      481.48      463.93     26.30 o 
   6   9   0       17.71        8.64      8.76 o 
   7   9   0        0.02       -3.73     13.23 o 
  -5  10   0       37.83       37.66      8.02 o 
  -4  10   0      131.60      118.44      8.41 o 
  -3  10   0      623.20      650.78     16.23 o 
  -2  10   0      712.51      691.87     27.32 o 
  -1  10   0      611.26      589.41     14.68 o 
   0  10   0      274.15      251.58     11.15 o 
   1  10   0        6.71        2.90      7.59 o 
   2  10   0      355.72      350.88     24.09 o 
   3  10   0       23.28       23.53      7.72 o 
   4  10   0       58.17       49.51      8.81 o 
   5  10   0      120.42       98.35     12.39 o 
  -4  11   0        8.17       11.17      9.28 o 
  -3  11   0       53.81       49.29      9.28 o 
  -2  11   0       14.37        8.40      8.71 o 
  -1  11   0       62.57       56.64      9.50 o 
   0  11   0        6.75       -2.48      7.85 o 
   1  11   0      260.11      226.08     10.98 o 
   2  11   0      145.69      122.10      9.84 o 
   3  11   0       18.72       16.63     14.59 o 
   4  11   0      134.61      141.51     17.31 o 
   5  11   0       51.66       44.45     15.61 o 
  -3  12   0       18.43        8.82     16.29 o 
  -2  12   0      117.90      163.56     19.00 o 
  -1  12   0       46.15       43.44     16.97 o 
   0  12   0        6.74       21.72     16.29 o 
   1  12   0      306.53      276.57     21.38 o 
   2  12   0       94.23      120.81     19.00 o 
   3  12   0      134.97      191.73     19.68 o 
   4  12   0       79.77       94.00     17.65 o 
  -1  13   0        1.22       -9.50     17.31 o 
   0  13   0       51.42       77.03     19.34 o 
   1  13   0       17.06       28.50     18.66 o 
   2  13   0        0.37       -2.04     17.31 o 
  -2 -13   1        1.06       -9.50     17.65 o 
  -1 -13   1      501.67      627.45     29.86 o 
   0 -13   1       52.48       75.33     19.00 o 
   1 -13   1      604.62      676.99     30.20 o 
  -4 -12   1      188.88      224.65     21.38 o 
  -3 -12   1      691.18      717.03     29.18 o 
  -2 -12   1      429.33      491.71     25.45 o 
  -1 -12   1      478.37      519.20     26.13 o 
   0 -12   1      101.82      116.40     17.99 o 
   1 -12   1       19.44        8.48     16.29 o 
   2 -12   1      473.43      597.25     27.49 o 
   3 -12   1       13.66       22.40     16.29 o 
  -5 -11   1       15.49       24.77     15.27 o 
  -4 -11   1      326.86      355.63     21.72 o 
  -3 -11   1       25.00       16.29     14.93 o 
  -2 -11   1      796.21      848.36     28.50 o 
  -1 -11   1        6.89        6.45     13.91 o 
   0 -11   1      175.37      156.10     16.97 o 
   1 -11   1       27.15       30.90      7.96 o 
   2 -11   1        5.56        8.64      7.76 o 
   3 -11   1      573.27      599.60     16.67 o 
   4 -11   1       32.40       28.84     11.54 o 
  -6 -10   1       84.94       43.10     16.29 o 
  -5 -10   1      266.25      206.66     20.36 o 
  -4 -10   1      296.31      277.19     11.90 o 
  -3 -10   1      257.21      208.28     16.97 o 
  -2 -10   1      173.37      137.23     10.52 o 
  -1 -10   1     1106.34     1116.59     40.21 o 
   0 -10   1      550.18      524.01     38.52 o 
   1 -10   1       15.23       30.85      9.50 o 
   2 -10   1      232.10      229.83     19.68 o 
   3 -10   1       11.29       15.63      8.64 o 
   4 -10   1      119.66      113.34     10.42 o 
   5 -10   1      279.63      264.04      9.27 o 
  -7  -9   1       28.19       37.67     14.59 o 
  -6  -9   1        0.33       -1.18      8.88 o 
  -5  -9   1       28.74       23.98     11.20 o 
  -4  -9   1        0.73        2.31      7.82 o 
  -3  -9   1      195.63      172.85     17.82 o 
  -2  -9   1       13.03       16.65      7.22 o 
  -1  -9   1     1088.59     1074.74     17.14 o 
   0  -9   1      141.14      144.80      9.03 o 
   1  -9   1      924.43      922.60     16.06 o 
   2  -9   1       23.35       17.05      7.15 o 
   3  -9   1      119.18      113.32      8.10 o 
   4  -9   1        2.34        3.66      5.76 o 
   5  -9   1      135.06      133.05      7.66 o 
   6  -9   1      602.58      617.51     25.45 o 
  -7  -8   1       40.24       33.93     13.91 o 
  -6  -8   1        3.18        8.82      9.12 o 
  -5  -8   1      110.24       99.48      9.52 o 
  -4  -8   1      198.46      196.73     19.85 o 
  -3  -8   1     3349.89     3381.97    111.64 o 
  -2  -8   1     2013.13     1970.85     20.79 o 
  -1  -8   1      357.24      310.78      9.87 o 
   0  -8   1      536.23      572.67     12.06 o 
   1  -8   1      991.23     1068.94     15.88 o 
   2  -8   1     1037.04     1069.06     13.94 o 
   3  -8   1       85.32       79.80      5.97 o 
   4  -8   1      165.11      160.00      7.02 o 
   5  -8   1      871.29      898.48     14.79 o 
   6  -8   1      294.22      281.95     13.12 o 
   7  -8   1      170.91      161.53     19.68 o 
  -8  -7   1        1.37        5.77     14.59 o 
  -6  -7   1      153.50      181.89     14.59 o 
  -5  -7   1       60.66       68.20      9.50 o 
  -4  -7   1        2.93       11.75      5.51 o 
  -3  -7   1      139.51      134.09      6.08 o 
  -2  -7   1     1464.36     1456.39     13.62 o 
  -1  -7   1      341.20      360.60      9.54 o 
   0  -7   1        5.25        4.35      5.52 o 
   1  -7   1      261.51      241.28      8.64 o 
   2  -7   1       19.65       15.88      4.55 o 
   3  -7   1      952.58      930.85     12.10 o 
   4  -7   1        3.14        4.99      5.38 o 
   5  -7   1      285.13      295.73      9.77 o 
   6  -7   1      112.88      106.47     10.52 o 
   7  -7   1      416.28      441.15     23.41 o 
  -8  -6   1      467.96      394.66     20.70 o 
  -7  -6   1      238.80      225.27     11.88 o 
  -6  -6   1       23.19       33.54      8.15 o 
  -5  -6   1      126.48      120.47      9.67 o 
  -4  -6   1      460.09      424.38      8.59 o 
  -3  -6   1     2100.86     2040.70     47.22 o 
  -2  -6   1      170.20      135.34      6.95 o 
  -1  -6   1       87.38       71.92      5.95 o 
   0  -6   1      899.46      923.51     12.23 o 
   1  -6   1     2081.45     2155.45     19.34 o 
   2  -6   1     2330.51     2463.87     14.66 o 
   3  -6   1        3.91        6.33      4.45 o 
   4  -6   1     1045.39     1040.23     11.47 o 
   5  -6   1      174.09      156.85      9.38 o 
   6  -6   1        9.11        9.96      7.90 o 
   7  -6   1      166.08      179.85     19.68 o 
   8  -6   1       15.84       22.40     17.99 o 
  -8  -5   1      114.37      110.53     10.52 o 
  -7  -5   1        6.03       23.64      8.84 o 
  -6  -5   1      184.27      189.04      9.18 o 
  -5  -5   1       13.98       18.59      6.67 o 
  -4  -5   1      528.67      518.94     10.66 o 
  -3  -5   1      231.57      237.27      7.63 o 
  -2  -5   1     3694.08     4049.34     37.93 o 
  -1  -5   1     1778.93     1889.73     99.43 o 
   0  -5   1      209.80      236.87     10.52 o 
   1  -5   1      123.47      165.96      5.49 o 
   2  -5   1      163.40      143.14      4.82 o 
   3  -5   1     4653.25     5214.23     20.94 o 
   4  -5   1      683.71      681.00      8.98 o 
   5  -5   1       17.40       21.11      7.28 o 
   6  -5   1      181.43      165.18      9.77 o 
   7  -5   1       43.74       48.53     16.29 o 
   8  -5   1        0.26        3.05     16.63 o 
  -9  -4   1      124.53      137.43     19.00 o 
  -8  -4   1       46.41       38.01     14.93 o 
  -7  -4   1      679.32      689.37     52.94 o 
  -6  -4   1      162.02      147.49      7.05 o 
  -5  -4   1      227.35      240.86      8.74 o 
  -4  -4   1     1496.48     1550.53     15.84 o 
  -3  -4   1      201.86      193.97      6.60 o 
  -2  -4   1      561.94      614.21      7.30 o 
  -1  -4   1    12920.82    15341.64     37.73 o 
   0  -4   1     1058.03     1082.36     10.60 o 
   1  -4   1     3034.43     3664.13     13.77 o 
   2  -4   1     1610.27     1735.22     12.79 o 
   3  -4   1        0.47        4.95      3.71 o 
   4  -4   1       46.52       54.48      5.43 o 
   5  -4   1       20.88       28.72      6.60 o 
   6  -4   1      746.59      722.55     35.80 o 
   7  -4   1       20.33       16.49      7.91 o 
   8  -4   1        1.53       -7.47     16.29 o 
  -9  -3   1       84.39       73.98     18.66 o 
  -8  -3   1        5.36       -4.07     14.59 o 
  -7  -3   1        5.65       -0.77      8.48 o 
  -6  -3   1       47.89       62.34      5.97 o 
  -5  -3   1      270.65      291.43      7.50 o 
  -4  -3   1      362.90      336.53      8.50 o 
  -3  -3   1     1016.26     1022.26     20.87 o 
  -2  -3   1      464.76      448.72      7.87 o 
  -1  -3   1      131.58      162.25      5.65 o 
   0  -3   1     3300.36     3575.29     37.58 o 
   1  -3   1      137.14      135.43      4.09 o 
   2  -3   1      575.46      600.66      6.31 o 
   3  -3   1       13.08       17.76      3.50 o 
   4  -3   1      265.33      279.51      8.64 o 
   5  -3   1        4.87        8.76      6.27 o 
   6  -3   1      280.23      264.35     18.15 o 
   7  -3   1       33.69       29.97      7.38 o 
   8  -3   1     1174.95     1222.32     35.29 o 
  -9  -2   1      150.78      167.64     20.02 o 
  -8  -2   1      460.90      454.04     23.08 o 
  -7  -2   1      154.60      137.05      9.21 o 
  -6  -2   1      531.15      503.35      9.22 o 
  -5  -2   1     1370.52     1283.04     32.88 o 
  -4  -2   1      667.89      706.52      8.55 o 
  -3  -2   1      180.48      163.20      6.18 o 
  -2  -2   1     9899.46    10840.36     28.31 o 
  -1  -2   1      305.91      338.27      6.09 o 
   0  -2   1       62.00       76.23      2.92 o 
   1  -2   1      181.78      195.36      6.37 o 
   2  -2   1     1131.83     1143.91      7.51 o 
   3  -2   1     1003.60     1040.41     11.88 o 
   4  -2   1      223.09      202.79      7.42 o 
   5  -2   1     1888.24     1829.08     24.60 o 
   6  -2   1       56.07       49.51      7.72 o 
   7  -2   1      129.74      107.48      8.94 o 
   8  -2   1      222.05      270.12     21.04 o 
   9  -2   1      358.50      448.27     26.81 o 
  -9  -1   1       46.15       60.74     17.65 o 
  -8  -1   1      129.76      123.52     17.65 o 
  -7  -1   1       25.95       20.27      7.14 o 
  -6  -1   1        2.19        1.76      5.09 o 
  -5  -1   1        7.41        7.41      4.40 o 
  -4  -1   1     1687.85     1709.24     13.53 o 
  -3  -1   1      383.66      377.55      5.97 o 
  -2  -1   1      150.51      149.06      5.70 o 
   2  -1   1     8003.60     9266.71     98.75 o 
   3  -1   1      341.35      371.95     16.12 o 
   4  -1   1       37.02       27.35      5.63 o 
   5  -1   1       35.68       19.49      6.69 o 
   6  -1   1       16.02       13.02      7.25 o 
   7  -1   1      137.42      128.19     12.90 o 
   8  -1   1       72.21       41.06     14.93 o 
   9  -1   1      116.38       87.89     19.34 o 
  -9   0   1       22.45       32.92     17.31 o 
  -8   0   1      186.70      180.19     19.34 o 
  -7   0   1      391.44      335.75     31.73 o 
  -6   0   1     2550.54     2625.45     86.96 o 
  -5   0   1      171.50      164.08     12.56 o 
  -4   0   1        0.12        5.76      4.77 o 
  -3   0   1     8272.03     8992.75     68.72 o 
  -2   0   1     2376.58     2974.32     33.26 o 
   2   0   1    11162.78    13442.66     43.47 o 
   3   0   1      147.39      180.66      6.36 o 
   4   0   1      236.32      230.00      7.42 o 
   5   0   1      166.21      173.58     12.04 o 
   6   0   1      965.10      920.71     42.25 o 
   7   0   1      503.84      469.83     40.04 o 
   8   0   1      623.55      718.05     26.47 o 
   9   0   1       39.83       44.79     17.31 o 
  -9   1   1        0.13        3.73     16.63 o 
  -8   1   1       10.46       20.02     15.61 o 
  -7   1   1      376.20      317.52     38.18 o 
  -6   1   1      604.91      587.25     12.54 o 
  -5   1   1      379.43      342.70      9.28 o 
  -4   1   1       62.66       59.96      5.52 o 
  -3   1   1     3205.84     3532.01     18.26 o 
  -2   1   1      694.47      713.72      6.59 o 
   2   1   1    32397.04    40565.27    315.32 o 
   3   1   1      852.08      909.47     10.33 o 
   4   1   1       65.78       58.98      4.12 o 
   5   1   1      192.84      186.91      5.76 o 
   6   1   1     1383.16     1376.88     47.17 o 
   7   1   1       26.55       27.97     13.57 o 
   8   1   1      263.80      247.28     42.08 o 
   9   1   1       53.85       77.37     18.66 o 
  -9   2   1       23.87       26.13     17.99 o 
  -8   2   1        8.57       20.36     14.93 o 
  -7   2   1        2.72       23.75     14.93 o 
  -6   2   1        0.34        2.71      6.16 o 
  -5   2   1      249.88      236.29      8.41 o 
  -4   2   1     5219.84     5304.99     81.44 o 
  -3   2   1      303.59      316.91     11.91 o 
  -2   2   1      150.50      220.49      6.82 o 
  -1   2   1     7745.28     9501.24     36.43 o 
   1   2   1      127.77      135.10      3.27 o 
   2   2   1     1455.31     1616.64     11.03 o 
   3   2   1      312.77      278.87      6.27 o 
   4   2   1      664.21      678.99      8.02 o 
   5   2   1       28.18       30.32      4.55 o 
   6   2   1      281.17      260.68     10.53 o 
   7   2   1     1515.00     1498.70     40.55 o 
   8   2   1       14.69       13.17     11.88 o 
   9   2   1        1.99        7.13     15.27 o 
  -9   3   1        0.98      -14.25     17.31 o 
  -8   3   1       13.04        8.48     15.95 o 
  -7   3   1       84.52      110.63     16.63 o 
  -6   3   1        5.75       15.17      6.42 o 
  -5   3   1       11.57       16.56      6.21 o 
  -4   3   1      216.80      234.31      9.80 o 
  -3   3   1       69.83       64.46      4.59 o 
  -2   3   1      272.78      270.59      4.79 o 
  -1   3   1      452.97      515.05      5.54 o 
   0   3   1       63.01       56.82      5.70 o 
   1   3   1     1847.89     2040.19     10.57 o 
   2   3   1      144.18      130.47      6.79 o 
   3   3   1      197.01      183.47      9.33 o 
   4   3   1      147.48      169.04     11.54 o 
   5   3   1       55.04       60.34      5.08 o 
   6   3   1     1018.18      978.86     32.92 o 
   7   3   1        0.59       -3.59      8.55 o 
   8   3   1      237.52      246.18     12.31 o 
   9   3   1        3.43       -5.43     17.31 o 
  -8   4   1       45.57       76.69     18.32 o 
  -7   4   1      100.18       86.53     14.93 o 
  -6   4   1        4.27        4.07      6.37 o 
  -5   4   1      343.88      329.22      9.94 o 
  -4   4   1      119.48      105.18      5.67 o 
  -3   4   1       39.27       31.92      3.82 o 
  -2   4   1     2301.05     2389.79     12.32 o 
  -1   4   1       42.46       60.22      4.51 o 
   0   4   1      905.68      899.85     10.48 o 
   1   4   1     1089.87     1113.41     12.05 o 
   2   4   1       59.59       39.92      4.35 o 
   3   4   1      119.29      132.53      5.85 o 
   4   4   1     2462.69     2578.27     39.53 o 
   5   4   1      986.88     1025.37     21.89 o 
   6   4   1       12.67        6.64      8.15 o 
   7   4   1        0.04       -3.39      8.16 o 
   8   4   1       42.73       41.64     10.28 o 
   9   4   1      420.65      550.08     26.13 o 
  -8   5   1      282.34      303.71     23.08 o 
  -7   5   1       33.09       13.57     15.27 o 
  -6   5   1       63.07       61.96     13.06 o 
  -5   5   1      129.33      105.32      6.83 o 
  -4   5   1      137.50      128.42      6.24 o 
  -3   5   1      426.54      437.02      8.52 o 
  -2   5   1      658.86      773.96      8.17 o 
  -1   5   1      579.21      669.51     15.99 o 
   0   5   1      329.92      391.42      8.55 o 
   1   5   1      199.80      186.92      9.16 o 
   2   5   1      674.08      754.45      7.90 o 
   3   5   1     3743.45     4071.53     35.85 o 
   4   5   1      202.33      222.38      7.63 o 
   5   5   1       20.28       16.41      6.22 o 
   6   5   1       19.02        7.94      7.91 o 
   7   5   1      220.30      213.68     14.25 o 
   8   5   1      264.55      282.05     39.36 o 
  -8   6   1      205.59      246.36     22.06 o 
  -7   6   1      256.80      284.03     22.06 o 
  -6   6   1      164.34      161.25     14.76 o 
  -5   6   1       92.92       72.98      6.65 o 
  -4   6   1        3.90        7.41      4.81 o 
  -3   6   1       89.36       97.81      5.24 o 
  -2   6   1     3526.12     3682.29     29.24 o 
  -1   6   1     1974.07     2014.68     13.85 o 
   0   6   1      128.99       92.61      6.44 o 
   1   6   1      769.16      765.83     24.60 o 
   2   6   1       73.36       92.42      4.59 o 
   3   6   1      496.72      550.33      8.70 o 
   4   6   1        1.08       10.04      4.84 o 
   5   6   1      561.86      551.96     13.91 o 
   6   6   1       18.13       20.02     10.52 o 
   7   6   1      379.50      314.57     19.34 o 
   8   6   1      182.99      140.83     16.63 o 
  -7   7   1       15.17       13.23     16.29 o 
  -6   7   1      792.89      786.94     26.47 o 
  -5   7   1      172.31      160.37      8.85 o 
  -4   7   1      120.53      123.74      6.17 o 
  -3   7   1      937.43      946.84     11.27 o 
  -2   7   1      177.69      173.82      6.67 o 
  -1   7   1     1367.40     1359.48     17.05 o 
   0   7   1       19.24       29.69      6.18 o 
   1   7   1      756.34      720.90     23.92 o 
   2   7   1        1.00        3.26      4.02 o 
   3   7   1       86.21       84.77      6.57 o 
   4   7   1      150.64      138.14     18.15 o 
   5   7   1      495.73      492.44     40.38 o 
   6   7   1       44.39       41.06     13.91 o 
   7   7   1      296.17      239.92     17.99 o 
   8   7   1       28.77        9.50     15.95 o 
  -7   8   1       23.08       25.11     16.63 o 
  -6   8   1      115.12       84.53     15.44 o 
  -5   8   1      394.38      419.17     11.18 o 
  -4   8   1      567.93      619.41     14.35 o 
  -3   8   1      657.77      674.09     26.04 o 
  -2   8   1        0.19        3.14      5.48 o 
  -1   8   1       71.69       69.77      7.50 o 
   0   8   1      917.47      884.62     40.72 o 
   1   8   1        7.87        2.17      6.43 o 
   2   8   1     2002.31     2070.56     21.94 o 
   3   8   1      262.53      234.65     10.18 o 
   4   8   1       70.92       77.66     12.22 o 
   5   8   1        4.88       17.28      8.52 o 
   6   8   1      677.20      655.61     24.43 o 
   7   8   1      921.59      842.25     27.83 o 
  -6   9   1        1.14       10.35     11.37 o 
  -5   9   1      120.76      133.86     14.51 o 
  -4   9   1       11.90        6.04      6.93 o 
  -3   9   1     1409.48     1419.09     21.93 o 
  -2   9   1       13.03       11.80      7.75 o 
  -1   9   1      428.06      402.18     15.61 o 
   0   9   1        3.98        8.35      7.25 o 
   1   9   1      231.96      203.65      9.78 o 
   2   9   1       76.01       63.77      8.31 o 
   3   9   1     1164.27     1030.27     17.92 o 
   4   9   1        1.67        2.14      7.87 o 
   5   9   1      524.63      498.60     14.87 o 
   6   9   1        0.67      -12.22     13.23 o 
   7   9   1       43.25       58.37     16.29 o 
  -5  10   1       10.34       24.35      9.80 o 
  -4  10   1      433.02      441.39     11.92 o 
  -3  10   1      353.44      341.69     13.09 o 
  -2  10   1       30.74       32.63      8.28 o 
  -1  10   1       18.44       14.41      8.03 o 
   0  10   1       76.47       52.64      8.81 o 
   1  10   1      510.78      424.45     14.25 o 
   2  10   1     1001.92     1038.35     52.09 o 
   3  10   1       37.98       37.70      8.46 o 
   4  10   1        2.05        9.19      8.31 o 
   5  10   1      220.49      230.93     12.36 o 
   6  10   1       61.90       36.65     14.59 o 
  -4  11   1      197.64      186.66     24.60 o 
  -3  11   1       77.81       67.14     17.82 o 
  -2  11   1      125.42      130.89     11.08 o 
  -1  11   1       40.55       48.19      8.78 o 
   0  11   1       29.87       31.86      8.85 o 
   1  11   1      335.92      325.18     31.90 o 
   2  11   1       23.24       26.31      8.35 o 
   3  11   1      322.80      312.75     37.84 o 
   4  11   1       53.76       59.94      9.70 o 
   5  11   1       75.22       83.48     15.61 o 
  -3  12   1      109.14      107.29     11.41 o 
  -2  12   1      603.32      684.33     30.37 o 
  -1  12   1       46.16       40.31      9.04 o 
   0  12   1      222.52      281.66     21.72 o 
   1  12   1      237.24      219.22     20.70 o 
   2  12   1        7.60       -4.75     14.93 o 
   3  12   1       95.18      127.93     19.00 o 
   4  12   1      473.02      502.91     25.79 o 
  -1  13   1       23.64       18.32     17.99 o 
   0  13   1       61.61       79.41     19.00 o 
   1  13   1      487.20      560.60     28.50 o 
   2  13   1      165.59      233.13     23.41 o 
  -1 -13   2       14.17        7.80     17.31 o 
   0 -13   2      371.31      445.22     26.81 o 
   1 -13   2      381.21      431.99     26.47 o 
  -4 -12   2        0.10        9.84     15.95 o 
  -3 -12   2        1.18        5.43     16.63 o 
  -2 -12   2      404.69      481.53     25.45 o 
  -1 -12   2       76.45       78.39     17.99 o 
   0 -12   2        1.89       10.18     15.61 o 
   1 -12   2      337.22      434.36     24.43 o 
   2 -12   2       32.25       29.18     17.65 o 
   3 -12   2        0.25       -6.45     15.27 o 
  -5 -11   2        4.59       28.84     16.29 o 
  -4 -11   2        0.03       -4.75     15.27 o 
  -3 -11   2       65.97       63.12     16.97 o 
  -2 -11   2       98.68       97.73     16.63 o 
  -1 -11   2      208.71      256.20     20.36 o 
   0 -11   2       25.61       29.52     15.27 o 
   1 -11   2      275.50      244.33     19.68 o 
   2 -11   2        6.42       -2.04     13.57 o 
   3 -11   2       46.41       63.12     16.63 o 
   4 -11   2       74.55       54.63     16.63 o 
  -6 -10   2       38.37       10.18     15.61 o 
  -5 -10   2      472.49      525.98     24.43 o 
  -4 -10   2      283.97      289.46     19.34 o 
  -3 -10   2      167.44      157.46     16.63 o 
  -2 -10   2      117.62       75.96      7.68 o 
  -1 -10   2       12.07       10.73      8.99 o 
   0 -10   2      977.42      976.08     16.68 o 
   1 -10   2       69.35       54.88     22.40 o 
   2 -10   2       27.48       30.15      7.91 o 
   3 -10   2      294.31      280.22     12.15 o 
   4 -10   2      129.99      123.56      8.42 o 
   5 -10   2      102.84      103.01      7.69 o 
  -6  -9   2      208.60      161.11     14.42 o 
  -5  -9   2       18.16       12.05      8.39 o 
  -4  -9   2       42.17       27.08      7.90 o 
  -3  -9   2      287.27      223.24     26.13 o 
  -2  -9   2       64.75       69.46      7.59 o 
  -1  -9   2      275.25      229.03     23.92 o 
   0  -9   2      656.14      624.55     13.35 o 
   1  -9   2       34.03       25.71      6.52 o 
   2  -9   2      204.80      199.49      9.60 o 
   3  -9   2      533.75      507.51     23.71 o 
   4  -9   2        2.51        5.48      5.99 o 
   5  -9   2       14.63       16.82      6.26 o 
   6  -9   2       44.62       45.28     11.54 o 
  -7  -8   2        8.40       -0.34     11.54 o 
  -6  -8   2       28.40       18.32      8.64 o 
  -5  -8   2     2445.68     2492.61     26.79 o 
  -4  -8   2     1345.48     1348.63    101.29 o 
  -3  -8   2       74.88       77.88      7.97 o 
  -2  -8   2       69.19       87.30      7.42 o 
  -1  -8   2      469.02      460.95     13.23 o 
   0  -8   2     1012.57     1093.89     15.49 o 
   1  -8   2       62.52       51.50      6.90 o 
   2  -8   2      367.97      362.11     10.15 o 
   3  -8   2        1.01        2.49      5.19 o 
   4  -8   2       76.19       69.09      6.26 o 
   5  -8   2      328.42      344.77     10.56 o 
   6  -8   2      156.40      154.38     21.21 o 
   7  -8   2      225.77      237.20     22.06 o 
  -6  -7   2      169.00      134.72     14.25 o 
  -5  -7   2      257.41      238.89     11.60 o 
  -4  -7   2      284.20      271.91      7.91 o 
  -3  -7   2     2407.26     2402.09     53.14 o 
  -2  -7   2        0.12        7.65      4.67 o 
  -1  -7   2       93.50       93.94      8.14 o 
   0  -7   2      507.61      496.78     10.27 o 
   1  -7   2      426.16      406.46      8.44 o 
   2  -7   2       19.84       22.06      5.27 o 
   3  -7   2       21.89       14.24      4.96 o 
   4  -7   2       47.07       46.45      5.38 o 
   5  -7   2      311.62      303.77     14.65 o 
   6  -7   2       45.48       45.27      9.56 o 
   7  -7   2      437.26      459.81     24.77 o 
  -7  -6   2      872.57      897.72     33.93 o 
  -6  -6   2      637.35      659.81     14.52 o 
  -5  -6   2       59.86       55.29      7.92 o 
  -4  -6   2      297.98      311.72     10.18 o 
  -3  -6   2     2799.62     2780.84     34.89 o 
  -2  -6   2      165.36      131.29      7.21 o 
  -1  -6   2        1.73        1.15      4.57 o 
   0  -6   2       50.93       48.80      5.34 o 
   1  -6   2       38.26       53.85      4.77 o 
   2  -6   2       48.09       64.22      4.52 o 
   3  -6   2      506.98      519.18      8.14 o 
   4  -6   2     2453.11     2590.68     19.93 o 
   5  -6   2      173.51      153.82      9.61 o 
   6  -6   2        5.41        3.14      8.28 o 
   7  -6   2        0.37       -0.59      8.14 o 
   8  -6   2       84.13      109.27     19.68 o 
  -8  -5   2      399.53      424.18     22.06 o 
  -7  -5   2      174.17      165.34     12.39 o 
  -6  -5   2      159.94      158.78      9.28 o 
  -5  -5   2        0.68        3.16      6.81 o 
  -4  -5   2      903.85      880.94     13.41 o 
  -3  -5   2      273.61      279.61     16.80 o 
  -2  -5   2      544.05      570.31     10.35 o 
  -1  -5   2     2318.11     2570.69     32.07 o 
   0  -5   2     2786.22     3304.03     22.51 o 
   1  -5   2     4651.99     5187.39     21.21 o 
   2  -5   2       20.02       23.85      3.79 o 
   3  -5   2     1307.42     1336.60     11.36 o 
   4  -5   2      243.82      262.17      6.53 o 
   5  -5   2      183.57      193.90      9.78 o 
   6  -5   2        0.05        2.18      7.40 o 
   7  -5   2        4.57        8.35      8.02 o 
   8  -5   2       10.23       21.04     16.63 o 
  -8  -4   2        2.48       24.09     14.25 o 
  -7  -4   2     1149.51     1097.00     86.36 o 
  -6  -4   2       21.27       17.73      5.80 o 
  -5  -4   2      151.98      155.96      8.36 o 
  -4  -4   2       31.15       18.14      6.09 o 
  -3  -4   2      717.35      825.25     23.08 o 
  -2  -4   2     1937.67     1993.11     12.13 o 
  -1  -4   2      131.81      127.66      7.13 o 
   0  -4   2     1202.83     1101.44      8.97 o 
   1  -4   2      228.23      230.91      4.64 o 
   2  -4   2      102.54      121.84      4.39 o 
   3  -4   2      149.08      132.27      5.90 o 
   4  -4   2     1974.55     1955.56     15.28 o 
   5  -4   2        2.58        2.16      6.83 o 
   6  -4   2      565.84      588.94     22.06 o 
   7  -4   2      195.47      198.92     18.49 o 
   8  -4   2        6.53       -7.80     15.27 o 
  -9  -3   2        7.62      -13.23     17.99 o 
  -8  -3   2       26.44       18.32     15.61 o 
  -7  -3   2      121.48       91.05     14.76 o 
  -6  -3   2      340.47      357.14      8.51 o 
  -5  -3   2      195.85      232.04      8.39 o 
  -4  -3   2     3328.66     3579.51     22.73 o 
  -3  -3   2      311.95      307.77      7.80 o 
  -2  -3   2     1711.60     1825.03     14.10 o 
  -1  -3   2        1.93        5.64      4.10 o 
   0  -3   2       72.84       83.59      3.91 o 
   1  -3   2      449.62      477.02      5.45 o 
   2  -3   2       25.62       31.13      3.32 o 
   3  -3   2      605.22      598.86      7.88 o 
   4  -3   2       16.52       12.26      5.70 o 
   5  -3   2      519.67      487.26     15.44 o 
   6  -3   2      104.58       84.01     24.60 o 
   7  -3   2       80.24       56.56      8.35 o 
   8  -3   2       26.22       42.42     16.97 o 
  -9  -2   2        0.15        2.38     16.97 o 
  -8  -2   2      163.11      176.80     18.66 o 
  -7  -2   2       30.62       23.16      7.11 o 
  -6  -2   2      224.43      217.53     10.00 o 
  -5  -2   2     2991.02     3017.91     54.02 o 
  -4  -2   2      530.68      552.21     23.58 o 
  -3  -2   2       82.13       63.61      5.64 o 
  -2  -2   2      233.93      240.23      9.16 o 
  -1  -2   2     3111.55     3343.22     22.74 o 
   0  -2   2     1591.56     1820.40     10.43 o 
   1  -2   2     2469.82     2692.07     21.89 o 
   2  -2   2        7.80       10.17      3.70 o 
   3  -2   2      423.93      415.61     12.05 o 
   4  -2   2      396.61      422.89      9.61 o 
   5  -2   2       89.12       95.50      7.25 o 
   6  -2   2     2101.28     2115.56     91.45 o 
   7  -2   2       23.94       11.61      7.91 o 
   8  -2   2      109.06       99.77     17.31 o 
   9  -2   2        0.09        4.41     16.63 o 
  -9  -1   2      162.03      161.53     20.70 o 
  -8  -1   2      190.74      172.73     19.00 o 
  -7  -1   2      142.27      140.99     18.66 o 
  -6  -1   2     1268.16     1254.35     36.04 o 
  -5  -1   2       41.89       45.57      5.01 o 
  -4  -1   2      323.87      298.24     10.01 o 
  -3  -1   2     1360.23     1396.14     18.10 o 
  -2  -1   2     2032.21     2189.19     14.00 o 
   2  -1   2    12213.21    14731.08     94.18 o 
   3  -1   2     4690.66     5381.30     34.61 o 
   4  -1   2      964.46      951.04     13.00 o 
   5  -1   2     3144.67     3209.06    100.62 o 
   6  -1   2       17.22        9.01      7.08 o 
   7  -1   2      382.02      351.47     27.49 o 
   8  -1   2        0.29        0.68     14.59 o 
   9  -1   2      139.30      160.17     21.04 o 
  -9   0   2      191.86      224.99     22.06 o 
  -8   0   2      158.14      176.46     19.68 o 
  -7   0   2      249.17      242.29     18.66 o 
  -6   0   2      674.67      686.68     45.81 o 
  -5   0   2      326.80      305.29     23.08 o 
  -4   0   2      868.65      793.11     20.87 o 
  -3   0   2      369.69      343.39      6.58 o 
  -2   0   2        7.76        2.32      3.70 o 
   2   0   2    35997.88    44230.34    226.82 o 
   3   0   2       29.05       45.96      5.46 o 
   4   0   2     1579.58     1755.21     34.44 o 
   5   0   2      957.28      975.77     26.12 o 
   6   0   2       72.32       75.53      8.39 o 
   7   0   2        7.18        5.57      7.34 o 
   8   0   2      406.81      368.90     39.70 o 
   9   0   2      188.20      253.15     21.72 o 
  -9   1   2        7.05      -16.29     17.31 o 
  -8   1   2      223.72      260.62     21.04 o 
  -7   1   2      255.07      239.92     19.00 o 
  -6   1   2      205.62      181.45     28.67 o 
  -5   1   2      700.98      675.32     26.13 o 
  -4   1   2      815.59      810.40     30.54 o 
  -3   1   2        3.59        4.23      3.25 o 
  -2   1   2       78.16       97.33      6.14 o 
   2   1   2      533.01      551.34      7.70 o 
   3   1   2       21.80       24.44      3.02 o 
   4   1   2      105.87      125.38      4.31 o 
   5   1   2      150.52      151.05      5.01 o 
   6   1   2        4.17        7.55      7.29 o 
   7   1   2        7.31       11.38      9.67 o 
   8   1   2       17.17       27.94      8.48 o 
   9   1   2       32.96       42.42     16.63 o 
  -9   2   2       13.94        4.07     17.99 o 
  -8   2   2       74.57      102.48     17.99 o 
  -7   2   2     1968.09     2109.36     39.70 o 
  -6   2   2      178.37      164.09      8.42 o 
  -5   2   2       12.05       16.61      5.28 o 
  -4   2   2        3.83        4.62      3.78 o 
  -3   2   2     6370.28     6657.89     43.82 o 
  -2   2   2     1855.64     1997.12     10.45 o 
  -1   2   2     6664.14     7915.12     28.95 o 
   0   2   2     4421.10     4974.90     45.47 o 
   1   2   2       19.85       22.12      2.76 o 
   2   2   2     1223.40     1190.09      9.50 o 
   3   2   2        4.57        3.68      3.53 o 
   4   2   2     3176.68     3113.74     34.89 o 
   5   2   2       21.50       24.34      4.33 o 
   6   2   2        2.67        9.86      7.53 o 
   7   2   2      191.25      186.82     22.74 o 
   8   2   2      230.45      203.35     48.87 o 
   9   2   2       34.51       78.05     17.65 o 
  -8   3   2       14.84        3.73     14.59 o 
  -7   3   2       15.75        8.82     14.25 o 
  -6   3   2     2003.73     2049.96    108.93 o 
  -5   3   2      774.23      831.19     40.38 o 
  -4   3   2     1128.28     1139.76     11.40 o 
  -3   3   2      238.77      247.45      7.26 o 
  -2   3   2     3031.26     3264.28     30.67 o 
  -1   3   2      181.52      163.86      4.84 o 
   0   3   2        2.24        0.91      2.64 o 
   1   3   2        7.07        4.41      5.76 o 
   2   3   2     1606.40     1641.66     10.84 o 
   3   3   2       23.66       17.16      4.19 o 
   4   3   2       60.66       78.26      5.21 o 
   5   3   2      594.06      595.77     14.21 o 
   6   3   2      305.91      334.99     28.50 o 
   7   3   2       18.92        7.83      8.21 o 
   8   3   2       68.55       73.34     15.78 o 
   9   3   2       87.63      100.79     17.65 o 
  -8   4   2       31.49       42.42     16.97 o 
  -7   4   2       95.97      101.80     15.27 o 
  -6   4   2      955.51      925.74     30.37 o 
  -5   4   2        2.14        0.62      5.12 o 
  -4   4   2     1505.12     1664.43     14.33 o 
  -3   4   2        6.50        6.79      3.95 o 
  -2   4   2      201.75      177.78      4.73 o 
  -1   4   2     1544.10     1509.89     10.38 o 
   0   4   2      877.92      966.23     11.11 o 
   1   4   2       10.45       26.54      2.67 o 
   2   4   2     1892.88     1948.83     10.68 o 
   3   4   2     2376.28     2300.36     17.14 o 
   4   4   2      201.12      211.90     10.86 o 
   5   4   2        4.46        5.15      4.99 o 
   6   4   2     1476.41     1458.58     48.53 o 
   7   4   2       55.39       52.78      9.22 o 
   8   4   2       73.28       59.53     15.61 o 
   9   4   2      391.32      427.57     23.41 o 
  -8   5   2        1.32       20.02     16.29 o 
  -7   5   2       28.02       30.54     15.95 o 
  -6   5   2      142.33      126.97     15.44 o 
  -5   5   2        7.05        4.80      5.31 o 
  -4   5   2      195.71      190.56      6.84 o 
  -3   5   2       17.37       16.94      4.10 o 
  -2   5   2     2308.05     2485.92     14.69 o 
  -1   5   2     7329.00     8689.41     25.79 o 
   0   5   2     3104.63     3390.88     37.33 o 
   1   5   2      670.90      656.00     10.57 o 
   2   5   2       29.97       29.97      3.50 o 
   3   5   2      361.75      361.13      6.90 o 
   4   5   2     1513.80     1599.89     15.31 o 
   5   5   2       96.68      109.75     10.35 o 
   6   5   2        4.19        0.23      7.73 o 
   7   5   2       16.50        8.61      9.08 o 
   8   5   2        5.69        5.86      9.83 o 
  -8   6   2       56.66       73.98     19.68 o 
  -7   6   2        2.31        0.34     15.61 o 
  -6   6   2       62.44       60.74     15.27 o 
  -5   6   2     1257.29     1281.51     27.64 o 
  -4   6   2      385.02      367.96      8.93 o 
  -3   6   2        0.27        4.74      4.37 o 
  -2   6   2       84.14       69.42      5.29 o 
  -1   6   2        6.28        6.89      3.80 o 
   0   6   2     2432.07     2600.08     21.04 o 
   1   6   2      276.65      251.87      9.50 o 
   2   6   2     2099.91     2151.25     31.64 o 
   3   6   2       63.61       58.63      4.63 o 
   4   6   2      804.05      767.38     20.13 o 
   5   6   2      435.06      437.51     15.78 o 
   7   6   2      147.93      127.59     15.61 o 
   8   6   2       23.68       34.27     13.91 o 
  -7   7   2       32.39       21.04     15.27 o 
  -6   7   2       68.94       64.95     13.91 o 
  -5   7   2       64.87       73.55      6.91 o 
  -4   7   2       20.60       16.98      5.10 o 
  -3   7   2       12.07       14.10      4.72 o 
  -2   7   2       78.28       61.84      5.74 o 
  -1   7   2        5.21        5.30      6.43 o 
   0   7   2       77.14       70.45      7.00 o 
   1   7   2       87.57       75.01      7.29 o 
   2   7   2      256.91      270.28     14.59 o 
   3   7   2        0.03        2.24      6.47 o 
   4   7   2      855.86      825.19     33.43 o 
   5   7   2       47.42       53.47      8.55 o 
   6   7   2        1.15        2.04     14.25 o 
   7   7   2       10.19       29.86     15.27 o 
   8   7   2       54.30       47.17     16.29 o 
  -7   8   2        0.98        2.71     15.95 o 
  -6   8   2       96.90      104.93     11.38 o 
  -5   8   2       91.57      100.83      7.89 o 
  -4   8   2     1407.94     1514.56     15.28 o 
  -3   8   2     2085.51     2185.41     27.91 o 
  -2   8   2      333.52      312.28      8.36 o 
  -1   8   2     1645.46     1730.85     20.57 o 
   0   8   2      866.31      858.58     23.41 o 
   1   8   2      407.86      442.17     11.69 o 
   2   8   2      273.63      258.28     13.06 o 
   3   8   2      544.62      484.49     24.94 o 
   4   8   2     1794.12     1670.56     62.78 o 
   5   8   2     2638.48     2737.22     87.21 o 
   6   8   2       11.53       20.36     13.91 o 
   7   8   2       65.60       80.19     12.10 o 
  -6   9   2       25.17       26.97     10.07 o 
  -5   9   2       40.66       23.77      8.98 o 
  -4   9   2      254.46      230.11      9.29 o 
  -3   9   2     1354.78     1459.72     23.23 o 
  -2   9   2      281.62      282.40     18.15 o 
  -1   9   2       85.87       80.03      8.72 o 
   0   9   2      338.71      322.65     17.14 o 
   1   9   2     1033.19     1010.91     17.10 o 
   2   9   2       24.22       34.29     11.20 o 
   3   9   2       52.21       69.92      8.56 o 
   4   9   2      137.60      134.18     18.83 o 
   5   9   2      597.36      583.57     17.14 o 
   6   9   2       23.47       12.90     12.22 o 
   7   9   2        0.34        4.75     14.59 o 
  -5  10   2        2.77       10.10      9.42 o 
  -4  10   2      965.88     1002.56     17.72 o 
  -3  10   2       90.55       69.51     10.04 o 
  -2  10   2      146.19      144.46     10.76 o 
  -1  10   2      199.73      217.60     11.33 o 
   0  10   2       13.20       10.67      8.14 o 
   1  10   2        0.02       -1.38      7.82 o 
   2  10   2      742.22      779.55     16.67 o 
   3  10   2      283.62      303.00     14.25 o 
   4  10   2       45.67       62.17      9.56 o 
   5  10   2      188.06      162.06     16.46 o 
   6  10   2      261.32      236.86     19.68 o 
  -4  11   2        3.82       15.42      9.66 o 
  -3  11   2      120.93      107.45     10.73 o 
  -2  11   2       27.43       19.87      9.28 o 
  -1  11   2      316.49      263.66     12.64 o 
   0  11   2       16.77       10.35      8.22 o 
   1  11   2      102.28       80.63      9.35 o 
   2  11   2       68.93       69.15      9.45 o 
   3  11   2       51.08       46.49      9.61 o 
   4  11   2      138.43      125.19     15.10 o 
   5  11   2       57.73       51.71     12.90 o 
  -3  12   2      206.80      185.00     13.12 o 
  -2  12   2      622.58      662.40     40.21 o 
  -1  12   2       55.84       50.05      9.94 o 
   0  12   2      212.95      235.11     14.76 o 
   1  12   2      158.61      166.51     11.72 o 
   2  12   2       69.81       71.68     10.27 o 
   3  12   2        9.29       10.86     16.29 o 
   4  12   2      566.32      685.48     28.50 o 
  -1  13   2      215.07      198.52     22.06 o 
   0  13   2       27.96       29.18     18.66 o 
   1  13   2      311.24      360.38     25.11 o 
   2  13   2      104.44      139.13     20.36 o 
  -1 -13   3        5.37        4.75     17.99 o 
   0 -13   3       12.97       25.79     17.65 o 
  -4 -12   3       16.41       10.52     17.31 o 
  -3 -12   3       34.60       35.97     17.99 o 
  -2 -12   3       56.93       74.66     17.99 o 
  -1 -12   3      210.15      228.38     21.04 o 
   0 -12   3       57.72       68.55     17.99 o 
   1 -12   3      491.40      502.23     26.13 o 
   2 -12   3        0.40        4.41     16.29 o 
   3 -12   3       40.99       54.63     16.97 o 
  -5 -11   3        8.21        6.11     15.61 o 
  -4 -11   3      326.79      342.74     21.72 o 
  -3 -11   3       15.26        5.43     14.93 o 
  -2 -11   3      316.86      341.04     21.38 o 
  -1 -11   3        2.61        5.09     14.25 o 
   0 -11   3      568.60      557.88     24.77 o 
   1 -11   3       28.48       38.69     15.27 o 
   2 -11   3        0.31       -0.68     14.93 o 
   3 -11   3      110.76      101.12     16.63 o 
   4 -11   3       12.82       17.31     14.93 o 
  -6 -10   3        0.21        6.79     14.93 o 
  -5 -10   3      161.73      163.90     17.65 o 
  -4 -10   3      162.62      174.76     17.65 o 
  -3 -10   3      541.72      555.17     23.41 o 
  -2 -10   3       44.71       40.72     14.59 o 
  -1 -10   3        6.74       11.54     13.23 o 
   0 -10   3       62.85       76.01     15.61 o 
   1 -10   3       67.79       54.19      9.84 o 
   2 -10   3      106.85      121.71      8.91 o 
   3 -10   3      774.64      801.91     20.81 o 
   4 -10   3       32.72       27.42      7.24 o 
   5 -10   3      121.03      122.47     15.27 o 
  -6  -9   3       36.67       17.99     15.27 o 
  -5  -9   3      110.83       60.74     15.61 o 
  -4  -9   3       81.05       70.50      8.46 o 
  -3  -9   3      191.42      156.76     17.82 o 
  -2  -9   3        9.24       11.09      6.32 o 
  -1  -9   3      224.15      230.30      9.35 o 
   0  -9   3      709.17      657.05     12.93 o 
   1  -9   3       26.77       38.05      6.94 o 
   2  -9   3       20.85       23.94      6.00 o 
   3  -9   3       17.92       16.45      6.33 o 
   4  -9   3       10.70       14.91      6.87 o 
   5  -9   3        0.42        0.80      7.17 o 
   6  -9   3        3.40        4.30      9.76 o 
  -7  -8   3       96.33      102.82     14.59 o 
  -6  -8   3        2.77        6.09      8.50 o 
  -5  -8   3      106.04       86.09      8.97 o 
  -4  -8   3      529.15      496.45     55.14 o 
  -3  -8   3       88.24       89.25      7.60 o 
  -2  -8   3      571.60      584.54     13.80 o 
  -1  -8   3     4401.80     4582.34     72.96 o 
   0  -8   3      772.31      707.24     12.68 o 
   1  -8   3        7.43        3.12      6.21 o 
   2  -8   3     1634.58     1667.62     16.62 o 
   3  -8   3      511.40      504.80     10.84 o 
   4  -8   3       37.28       36.27      5.90 o 
   5  -8   3        1.88        4.80      6.98 o 
   6  -8   3      367.43      372.84     36.14 o 
   7  -8   3      688.10      737.73     29.52 o 
  -6  -7   3      160.29      125.56     10.44 o 
  -5  -7   3        0.04        5.68      6.21 o 
  -4  -7   3      163.23      159.35      9.95 o 
  -3  -7   3      968.45      985.95     20.83 o 
  -2  -7   3      373.90      357.50      7.57 o 
  -1  -7   3      251.35      249.73      7.91 o 
   0  -7   3       38.54       39.88      5.50 o 
   1  -7   3     1877.58     1909.28     20.99 o 
   2  -7   3      158.76      155.37      6.64 o 
   3  -7   3      324.22      311.51      7.42 o 
   4  -7   3       45.36       38.03      7.16 o 
   5  -7   3      164.45      176.59      8.40 o 
   6  -7   3      333.13      317.58     27.83 o 
   7  -7   3       20.74       21.03     16.63 o 
  -8  -6   3      297.50      322.72     20.70 o 
  -7  -6   3      656.74      640.32     44.96 o 
  -6  -6   3       47.00       63.66     10.01 o 
  -5  -6   3      551.74      552.84     29.01 o 
  -4  -6   3      142.84      134.60      8.25 o 
  -3  -6   3      675.31      694.62     10.32 o 
  -2  -6   3       18.14       17.58      4.46 o 
  -1  -6   3        2.03       -2.96      4.45 o 
   0  -6   3     3655.17     3942.95     50.05 o 
   1  -6   3      972.17     1071.63     14.95 o 
   2  -6   3     3823.96     4105.78     23.18 o 
   3  -6   3     1039.64     1056.31     12.20 o 
   4  -6   3       37.77       38.34      5.08 o 
   5  -6   3      152.86      152.47      7.53 o 
   6  -6   3       24.99       15.05      8.10 o 
   7  -6   3       11.84        3.48      8.66 o 
   8  -6   3       61.66       45.47     18.66 o 
  -8  -5   3       21.40       38.69     15.27 o 
  -7  -5   3       99.02       98.27      9.45 o 
  -6  -5   3        6.24        5.68      7.50 o 
  -5  -5   3      186.53      183.98      9.48 o 
  -4  -5   3        7.94       13.43     10.52 o 
  -3  -5   3       74.91       82.03      6.84 o 
  -2  -5   3      403.63      486.50     15.79 o 
  -1  -5   3      303.25      356.21     16.97 o 
   0  -5   3        8.98        6.04      3.63 o 
   1  -5   3     2370.75     2884.23     22.59 o 
   2  -5   3      427.58      420.22      6.75 o 
   3  -5   3      939.73      907.01      9.61 o 
   4  -5   3      249.63      264.72      9.05 o 
   5  -5   3      152.30      141.03      9.37 o 
   6  -5   3        2.31       -3.77      7.91 o 
   7  -5   3       86.15       83.37     10.09 o 
   8  -5   3      149.96      178.50     21.04 o 
  -8  -4   3       51.47       77.03     16.29 o 
  -7  -4   3      196.01      182.07     35.29 o 
  -6  -4   3      206.89      188.82     16.43 o 
  -5  -4   3      466.14      507.05     11.83 o 
  -4  -4   3      180.41      170.04      7.87 o 
  -3  -4   3     1466.43     1630.24     72.45 o 
  -2  -4   3     1816.21     2036.84     16.23 o 
  -1  -4   3       27.21       26.96      3.88 o 
   0  -4   3      938.71      897.98     18.57 o 
   1  -4   3     7135.87     8045.29     45.86 o 
   2  -4   3      451.54      486.94      7.69 o 
   3  -4   3      535.75      535.68      7.18 o 
   4  -4   3     3254.94     3516.33     20.04 o 
   5  -4   3       85.89       86.19      8.55 o 
   6  -4   3      253.18      252.76     11.17 o 
   7  -4   3       39.74       37.50      8.60 o 
   8  -4   3      219.14      269.44     21.72 o 
  -9  -3   3      366.16      396.01     25.11 o 
  -8  -3   3       61.02       52.94     15.95 o 
  -7  -3   3      302.34      260.44     23.92 o 
  -6  -3   3        8.37       13.03      5.57 o 
  -5  -3   3      251.69      245.30     12.73 o 
  -4  -3   3      617.06      705.43     24.09 o 
  -3  -3   3      810.50      904.26     11.76 o 
  -2  -3   3       37.69       43.53      5.50 o 
  -1  -3   3     3093.80     3294.85     19.51 o 
   0  -3   3      389.81      357.37      4.89 o 
   1  -3   3      160.64      130.52      5.55 o 
   2  -3   3      892.76      852.76      7.33 o 
   3  -3   3     3063.45     3418.04     17.80 o 
   4  -3   3      255.44      227.28      9.50 o 
   5  -3   3      388.34      373.57     10.91 o 
   6  -3   3      133.85      133.46      9.38 o 
   7  -3   3       19.65       12.82      7.72 o 
   8  -3   3        8.39      -15.95     16.29 o 
  -9  -2   3       55.96       80.09     18.66 o 
  -8  -2   3      179.88      225.32     20.70 o 
  -7  -2   3      665.06      629.89     57.18 o 
  -6  -2   3      396.13      363.46     30.31 o 
  -5  -2   3      460.55      464.80     16.13 o 
  -4  -2   3      158.22      127.73      9.67 o 
  -3  -2   3        2.14        1.40      5.30 o 
  -2  -2   3     4172.34     4744.30     21.47 o 
  -1  -2   3      280.07      257.56     10.18 o 
   0  -2   3    10981.18    13083.41     31.05 o 
   1  -2   3     2827.47     3028.24     25.35 o 
   2  -2   3      608.40      678.61      7.03 o 
   3  -2   3     1349.79     1347.74     11.15 o 
   4  -2   3        0.95        9.91     11.88 o 
   5  -2   3      201.65      193.57      8.64 o 
   6  -2   3      746.19      692.25     45.64 o 
   7  -2   3      828.31      819.04     54.63 o 
   8  -2   3      152.83      149.59     18.15 o 
   9  -2   3       28.98       14.25     17.65 o 
  -9  -1   3       10.24        6.79     17.99 o 
  -8  -1   3      170.50      190.71     19.00 o 
  -7  -1   3      267.41      282.67     18.66 o 
  -6  -1   3      121.44      114.98     13.42 o 
  -5  -1   3      109.49      143.06     12.20 o 
  -4  -1   3      864.68      891.71     22.30 o 
  -3  -1   3     1952.08     2068.90     32.75 o 
  -2  -1   3      473.75      484.72      8.63 o 
  -1  -1   3      291.37      278.68      6.96 o 
   1  -1   3        0.73        3.53      2.92 o 
   2  -1   3    12541.84    15011.59     82.87 o 
   3  -1   3       97.38       80.39      8.48 o 
   4  -1   3      653.13      746.74     26.81 o 
   5  -1   3       46.58       44.09      7.33 o 
   6  -1   3      333.21      328.49     12.22 o 
   7  -1   3      340.77      313.33     32.75 o 
   8  -1   3       21.15       26.66      8.78 o 
   9  -1   3        6.15        5.43     17.65 o 
  -9   0   3      187.20      209.38     21.38 o 
  -8   0   3       40.46       36.99     16.63 o 
  -7   0   3      682.45      764.54     26.13 o 
  -6   0   3      218.95      193.46     18.15 o 
  -5   0   3      779.78      688.74     24.77 o 
  -4   0   3      420.93      367.09     23.08 o 
  -3   0   3     1501.80     1413.56     10.69 o 
  -2   0   3       40.81       36.40      2.95 o 
   2   0   3   173744.56   214903.47   5036.54 o 
   3   0   3     1707.71     1759.19     15.00 o 
   4   0   3      664.24      659.98     10.01 o 
   5   0   3       93.96       75.90      3.80 o 
   6   0   3      479.76      461.46     51.24 o 
   7   0   3       18.48       11.78      7.47 o 
   8   0   3      492.87      478.39     72.62 o 
   9   0   3       23.98       39.70     16.97 o 
  -9   1   3        0.07       -5.09     17.65 o 
  -8   1   3       39.32       51.92     16.29 o 
  -7   1   3        0.29        9.16     13.57 o 
  -6   1   3        2.96        6.79      5.46 o 
  -5   1   3       70.74       68.10      5.63 o 
  -4   1   3      921.66      841.28     44.45 o 
  -3   1   3       84.72       98.53      4.61 o 
  -2   1   3     3392.98     3525.11     33.99 o 
  -1   1   3     2334.56     2387.70     11.99 o 
   1   1   3     5218.09     6227.61     53.98 o 
   2   1   3     2603.23     2908.07     17.14 o 
   3   1   3      224.80      149.32      9.60 o 
   4   1   3      854.15      934.94     33.74 o 
   5   1   3       13.67       12.96      3.04 o 
   6   1   3        0.12        1.61      7.63 o 
   7   1   3      312.24      300.89     33.43 o 
   8   1   3       45.50       38.65      9.54 o 
   9   1   3       72.33       72.28     17.65 o 
  -9   2   3      134.13      168.31     21.04 o 
  -8   2   3      165.08      189.35     20.02 o 
  -7   2   3      264.35      258.58     19.34 o 
  -6   2   3     1224.23     1155.83     52.09 o 
  -5   2   3        2.05       -1.36      4.86 o 
  -4   2   3       75.93       52.27      4.28 o 
  -3   2   3       74.73       52.65      3.78 o 
  -2   2   3     5211.26     5492.07     31.01 o 
  -1   2   3     8197.19     9425.90     82.29 o 
   0   2   3      161.90      180.74      5.64 o 
   1   2   3     2079.09     2247.69     10.59 o 
   2   2   3      146.47      143.51      4.88 o 
   3   2   3     4826.12     5174.59     55.92 o 
   4   2   3     3107.67     3139.62     26.31 o 
   5   2   3      357.14      357.10      6.77 o 
   6   2   3       82.42       70.61     16.46 o 
   7   2   3       20.88       13.39      8.50 o 
   8   2   3        7.81       13.60      9.05 o 
   9   2   3       12.84       23.41     17.65 o 
  -8   3   3       40.69       34.27     15.61 o 
  -7   3   3        5.90       -0.68     14.59 o 
  -6   3   3       26.19       30.32      6.10 o 
  -5   3   3       68.26       50.12      5.94 o 
  -4   3   3     1419.64     1411.46     12.19 o 
  -3   3   3      284.17      272.74      5.75 o 
  -2   3   3      695.66      697.42      7.22 o 
  -1   3   3     1168.35     1151.99      8.74 o 
   0   3   3      198.92      226.52      3.80 o 
   1   3   3     2993.80     3110.50     42.08 o 
   2   3   3        9.61        5.66      3.75 o 
   3   3   3     1976.73     1929.89     24.94 o 
   4   3   3      137.59      131.21      6.67 o 
   5   3   3      387.44      399.02      8.49 o 
   6   3   3       24.93       28.04     10.01 o 
   7   3   3        0.97       -3.70      8.21 o 
   8   3   3      243.88      233.25     29.52 o 
   9   3   3        3.06       21.04     16.63 o 
  -8   4   3       17.68       21.38     17.31 o 
  -7   4   3      216.49      202.93     16.97 o 
  -6   4   3       99.72      103.84     15.27 o 
  -5   4   3      785.88      771.22     27.54 o 
  -4   4   3     1976.28     2083.44     16.13 o 
  -3   4   3     1134.01     1261.65     18.88 o 
  -2   4   3      307.52      353.39      6.03 o 
  -1   4   3      439.07      414.88      9.17 o 
   0   4   3    17038.81    20051.09     86.00 o 
   1   4   3      235.80      212.91     10.18 o 
   2   4   3      222.26      226.61      4.54 o 
   3   4   3     3929.60     4406.54     20.39 o 
   4   4   3      660.25      662.09      9.94 o 
   5   4   3      152.75      150.92      6.20 o 
   6   4   3      760.23      819.32     15.79 o 
   7   4   3      125.27      109.92     10.07 o 
   8   4   3       97.50       89.18     19.51 o 
   9   4   3       44.57       62.44     17.31 o 
  -8   5   3        1.31       12.90     16.63 o 
  -7   5   3      353.22      318.30     20.70 o 
  -6   5   3      648.87      696.33     24.43 o 
  -5   5   3      138.39      141.79      6.99 o 
  -4   5   3      817.23      844.12     17.56 o 
  -3   5   3      143.06      150.33      5.13 o 
  -2   5   3     1221.66     1322.34     11.91 o 
  -1   5   3       46.67       68.78      4.31 o 
   0   5   3     6324.89     7330.94     61.93 o 
   1   5   3      683.80      731.46     11.28 o 
   2   5   3        5.24       11.27      2.65 o 
   3   5   3     3871.17     4194.20     36.09 o 
   4   5   3     2529.57     2613.29     18.78 o 
   5   5   3      809.76      831.94     19.68 o 
   6   5   3       22.95       36.18      8.31 o 
   7   5   3       41.82       37.98      8.94 o 
   8   5   3        7.10       17.99     13.23 o 
  -8   6   3      159.48      167.98     19.34 o 
  -7   6   3      554.68      581.64     25.11 o 
  -6   6   3       13.61       19.17     11.71 o 
  -5   6   3     1123.93     1231.10     22.24 o 
  -4   6   3      405.94      415.08      9.19 o 
  -3   6   3     1786.89     1875.63     36.12 o 
  -2   6   3      931.28      821.89     10.43 o 
  -1   6   3      612.46      676.00      8.63 o 
   0   6   3      172.62      184.37      7.63 o 
   1   6   3     6229.94     6316.44    149.20 o 
   2   6   3     2697.61     2560.36     41.03 o 
   3   6   3      116.90      114.01      4.68 o 
   4   6   3      158.59      152.72      6.02 o 
   5   6   3       42.15       41.06      6.60 o 
   6   6   3      187.58      175.78     16.63 o 
   7   6   3      130.03      122.16     16.29 o 
   8   6   3      294.83      269.44     20.02 o 
  -7   7   3      209.93      210.73     20.02 o 
  -6   7   3      211.76      210.14     12.72 o 
  -5   7   3      647.85      634.25     16.15 o 
  -4   7   3      341.39      328.40      9.10 o 
  -3   7   3       12.70        9.52      5.57 o 
  -2   7   3      431.79      392.06     12.61 o 
  -1   7   3        2.06        5.06      4.15 o 
   0   7   3      804.26      804.74     40.38 o 
   1   7   3      686.18      693.97     14.42 o 
   2   7   3       78.87       62.46     15.10 o 
   3   7   3      461.63      434.74     11.75 o 
   4   7   3      253.66      247.55     10.86 o 
   5   7   3      749.50      747.52     15.22 o 
   6   7   3       85.24       78.73     14.93 o 
   7   7   3      418.30      375.65     21.72 o 
   8   7   3       82.13       61.76     15.95 o 
  -7   8   3       20.62       21.72     17.31 o 
  -6   8   3        2.58       17.17     12.73 o 
  -5   8   3        5.57        4.16      6.29 o 
  -4   8   3      226.36      200.18     10.34 o 
  -3   8   3     4591.60     4958.60     58.65 o 
  -2   8   3     2499.50     2584.43     20.08 o 
  -1   8   3      147.93      134.31     18.49 o 
   0   8   3       63.23       49.36      7.63 o 
   1   8   3        0.02        1.65      7.47 o 
   2   8   3       83.23       73.00      7.87 o 
   3   8   3      456.89      445.73     23.58 o 
   4   8   3      601.71      602.96     31.39 o 
   5   8   3       36.46       36.33      8.88 o 
   6   8   3      521.24      453.36     21.72 o 
   7   8   3      274.52      271.60     18.66 o 
  -6   9   3       93.50       98.71     11.75 o 
  -5   9   3       64.53       71.23     10.04 o 
  -4   9   3      157.84      153.51      8.44 o 
  -3   9   3      254.82      234.06      8.98 o 
  -2   9   3       46.63       53.81     10.52 o 
  -1   9   3      797.29      735.59     16.09 o 
   0   9   3       13.07        2.32      7.73 o 
   1   9   3      440.48      411.00     41.06 o 
   2   9   3      510.27      480.51     22.23 o 
   3   9   3      143.62      138.75      9.85 o 
   4   9   3     1611.51     1641.16     34.95 o 
   5   9   3       86.39       92.07      9.96 o 
   6   9   3       27.58       32.24     14.93 o 
   7   9   3      368.31      317.97     22.40 o 
  -5  10   3      312.03      331.49     13.96 o 
  -4  10   3      287.19      316.77     22.74 o 
  -3  10   3        0.13        5.54      8.79 o 
  -2  10   3       43.52       36.17      9.05 o 
  -1  10   3     1621.13     1691.91     23.48 o 
   0  10   3      842.00      815.48     34.44 o 
   1  10   3       45.46       34.37      8.96 o 
   2  10   3      151.53      128.75     15.78 o 
   3  10   3       49.70       46.16      9.05 o 
   4  10   3      674.23      704.74     17.02 o 
   5  10   3       42.28       37.31      9.96 o 
   6  10   3      120.92       93.66     16.29 o 
  -4  11   3      270.58      248.02     22.57 o 
  -3  11   3        3.98        8.22      9.29 o 
  -2  11   3      356.10      329.31     21.89 o 
  -1  11   3      101.28       87.97     13.74 o 
   0  11   3      205.09      191.32     11.82 o 
   1  11   3        0.52        3.41      8.07 o 
   2  11   3       75.46       72.61      9.45 o 
   3  11   3      333.15      330.35     15.78 o 
   4  11   3        1.49        1.13      8.97 o 
   5  11   3      269.12      295.88     14.13 o 
  -3  12   3       62.94       60.55     11.33 o 
  -2  12   3      380.82      369.85     23.58 o 
  -1  12   3       43.70       30.12     10.11 o 
   0  12   3       55.62       66.41     10.44 o 
   1  12   3      267.46      220.81     34.44 o 
   2  12   3       17.82       17.08      9.35 o 
   3  12   3       53.59       56.80     20.87 o 
   4  12   3       82.03       98.41     18.66 o 
  -1  13   3      231.59      337.65     24.77 o 
   0  13   3      470.09      544.65     28.17 o 
   1  13   3        9.58       -1.70     17.31 o 
   2  13   3      243.10      311.86     24.09 o 
  -3 -12   4       14.29       53.62     17.65 o 
  -2 -12   4      163.68      168.31     19.34 o 
  -1 -12   4      492.91      552.11     26.47 o 
   0 -12   4      199.51      198.52     20.36 o 
   1 -12   4      959.50     1130.69     34.61 o 
   2 -12   4        2.13        7.80     15.95 o 
   3 -12   4       11.23       27.49     16.63 o 
  -5 -11   4        2.10       -6.45     15.95 o 
  -4 -11   4       36.32       18.66     16.29 o 
  -3 -11   4        4.74       -6.79     15.61 o 
  -2 -11   4      182.17      183.59     18.66 o 
  -1 -11   4       51.03       48.53     15.95 o 
   0 -11   4     1091.50     1221.30     33.60 o 
   1 -11   4        0.03       20.02     15.27 o 
   2 -11   4      283.18      293.53     21.04 o 
   3 -11   4       16.58       15.27     13.57 o 
   4 -11   4       10.68       12.98     10.79 o 
  -6 -10   4       32.35       49.88     15.27 o 
  -5 -10   4      175.77      183.59     19.00 o 
  -4 -10   4      132.75      102.82     17.31 o 
  -3 -10   4      655.53      712.28     25.79 o 
  -2 -10   4      134.34      126.58     16.29 o 
  -1 -10   4      330.37      288.10     19.00 o 
   0 -10   4      469.59      391.94     20.70 o 
   1 -10   4      588.82      627.79     24.43 o 
   2 -10   4      419.52      440.13     21.72 o 
   3 -10   4       21.10       21.29     10.18 o 
   4 -10   4       60.07       63.95     10.00 o 
   5 -10   4       41.05       24.73      9.80 o 
  -6  -9   4        7.41       20.36     14.59 o 
  -5  -9   4        0.01        1.36     13.23 o 
  -4  -9   4      141.74      178.16     16.97 o 
  -3  -9   4       54.73       53.62     14.25 o 
  -2  -9   4      120.15      114.70     15.27 o 
  -1  -9   4       45.46       35.55      8.31 o 
   0  -9   4       83.45       69.55      9.16 o 
   1  -9   4     1424.23     1461.79     42.42 o 
   2  -9   4      226.94      212.19      8.48 o 
   3  -9   4      400.78      410.15     16.90 o 
   4  -9   4      205.44      184.75     12.04 o 
   5  -9   4       69.23       63.48      8.00 o 
   6  -9   4       21.82       17.88     15.10 o 
  -6  -8   4      157.10      126.24     15.95 o 
  -5  -8   4       33.33       34.00      8.14 o 
  -4  -8   4      413.40      406.03     20.12 o 
  -3  -8   4      640.37      620.36     10.46 o 
  -2  -8   4      748.79      714.79     12.87 o 
  -1  -8   4     6627.69     6947.61     34.59 o 
   0  -8   4     2126.06     2198.07     27.66 o 
   1  -8   4       33.03       29.25      5.75 o 
   2  -8   4      986.33     1075.33     13.73 o 
   3  -8   4      199.00      206.66      8.03 o 
   4  -8   4      412.63      414.76     16.56 o 
   5  -8   4       79.64       83.86      7.80 o 
   6  -8   4        9.93       13.79      9.52 o 
  -6  -7   4      200.31      186.50     11.25 o 
  -5  -7   4       32.38       37.27      6.59 o 
  -4  -7   4       37.92       37.03      5.95 o 
  -3  -7   4       71.19       67.72      6.84 o 
  -2  -7   4      279.97      287.26     18.32 o 
  -1  -7   4       16.78        8.03      4.98 o 
   0  -7   4     1478.92     1459.99     15.19 o 
   1  -7   4      591.65      598.14     16.99 o 
   2  -7   4     1084.29     1083.83     12.78 o 
   3  -7   4      307.25      313.56      7.55 o 
   4  -7   4      243.72      243.97      8.67 o 
   5  -7   4      354.93      349.49     10.02 o 
   6  -7   4       32.95       31.13      9.21 o 
   7  -7   4       59.80       57.59     12.56 o 
  -8  -6   4      260.06      306.77     21.04 o 
  -7  -6   4     1044.89     1085.90     28.84 o 
  -6  -6   4     3618.68     4017.28     78.90 o 
  -5  -6   4      176.74      200.20     10.44 o 
  -4  -6   4       62.19       62.49      7.97 o 
  -3  -6   4        8.53       11.73      4.77 o 
  -2  -6   4      681.82      653.33     14.08 o 
  -1  -6   4     3101.79     3121.10     19.57 o 
   0  -6   4       60.58       96.81      4.78 o 
   1  -6   4     1294.99     1279.50     11.89 o 
   2  -6   4       25.07       15.65      4.77 o 
   3  -6   4       39.58       35.49      4.84 o 
   4  -6   4       72.53       64.84      6.34 o 
   5  -6   4      170.70      165.83      7.82 o 
   6  -6   4     1021.95     1069.09     20.19 o 
   7  -6   4      165.58      162.53     11.97 o 
  -8  -5   4        0.69        7.13     15.61 o 
  -7  -5   4      549.40      523.57     42.25 o 
  -6  -5   4        9.48        5.71      8.06 o 
  -5  -5   4        1.15        1.40      7.25 o 
  -4  -5   4        5.08       10.32      6.36 o 
  -3  -5   4       11.47        7.72      6.22 o 
  -2  -5   4      917.89      939.22     13.50 o 
  -1  -5   4       26.30       27.91      4.15 o 
   0  -5   4     1258.47     1303.31     10.27 o 
   1  -5   4     1003.09     1139.27     10.25 o 
   2  -5   4      106.36       95.25      4.48 o 
   3  -5   4      230.61      241.60      5.99 o 
   4  -5   4      198.24      190.37      7.18 o 
   5  -5   4     1896.03     1905.75     61.08 o 
   6  -5   4        0.29        8.88      8.81 o 
   7  -5   4       45.78       36.60      9.16 o 
   8  -5   4       26.93        8.14     17.31 o 
  -8  -4   4      186.06      174.76     19.00 o 
  -7  -4   4      118.98      137.61     16.80 o 
  -6  -4   4       47.24       38.35      7.75 o 
  -5  -4   4     1782.35     1824.96     20.01 o 
  -4  -4   4      640.28      560.96     17.14 o 
  -3  -4   4      609.94      616.72     11.03 o 
  -2  -4   4      614.50      539.59     10.04 o 
  -1  -4   4     1535.07     1591.83     30.37 o 
   0  -4   4      661.79      749.20      6.98 o 
   1  -4   4     5512.56     6124.73     29.89 o 
   2  -4   4     1587.89     1642.59     14.06 o 
   3  -4   4     2845.44     3172.17     26.80 o 
   4  -4   4      479.47      447.38      8.41 o 
   5  -4   4      204.14      183.89     17.99 o 
   6  -4   4        0.56       -1.60      7.99 o 
   7  -4   4       96.61       89.57     15.10 o 
   8  -4   4      239.29      240.26     21.38 o 
  -9  -3   4      649.88      661.04     28.17 o 
  -8  -3   4       48.88       40.04     16.63 o 
  -7  -3   4      192.95      196.48     17.65 o 
  -6  -3   4        5.28        3.47      5.58 o 
  -5  -3   4       84.93       80.73      7.82 o 
  -4  -3   4      409.93      423.38     10.31 o 
  -3  -3   4        2.84        9.72      5.88 o 
  -2  -3   4      437.14      439.83      8.64 o 
  -1  -3   4     1111.58     1123.41      7.47 o 
   0  -3   4     1463.69     1561.47     17.55 o 
   1  -3   4      712.63      776.85     16.94 o 
   2  -3   4     1136.25     1058.17     19.73 o 
   3  -3   4      177.37      211.71      5.59 o 
   4  -3   4       46.75       42.04      4.40 o 
   5  -3   4        0.54        3.19      6.69 o 
   6  -3   4      462.06      439.84     13.24 o 
   7  -3   4       54.81       52.12      8.78 o 
   8  -3   4        0.70        6.48      9.10 o 
  -9  -2   4      296.99      364.46     24.77 o 
  -8  -2   4      365.41      418.41     23.75 o 
  -7  -2   4      128.09      132.34     16.29 o 
  -6  -2   4      449.26      443.37     17.47 o 
  -5  -2   4      837.50      899.42     10.88 o 
  -4  -2   4     1446.08     1486.08     35.63 o 
  -3  -2   4     2881.49     2751.23     19.31 o 
  -2  -2   4      498.89      503.77      9.12 o 
  -1  -2   4      817.26      860.67      9.90 o 
   0  -2   4     9522.06    10959.63     28.79 o 
   1  -2   4      371.73      389.79      7.33 o 
   2  -2   4       61.83       54.51      3.77 o 
   3  -2   4      364.95      317.85      5.65 o 
   4  -2   4     1921.43     1999.53     20.70 o 
   5  -2   4        3.99       13.84      6.93 o 
   6  -2   4       22.18       24.61      8.07 o 
   7  -2   4       48.34       47.35      8.66 o 
   8  -2   4       35.82       45.86     10.16 o 
   9  -2   4       34.66       27.15     17.99 o 
  -9  -1   4        4.81       11.88     16.63 o 
  -8  -1   4       41.99       41.06     14.93 o 
  -7  -1   4      529.15      539.56     23.08 o 
  -6  -1   4        1.93        7.04      5.06 o 
  -5  -1   4     2327.45     2531.60     64.68 o 
  -4  -1   4       48.68       48.75      4.29 o 
  -3  -1   4       41.56       57.45      5.85 o 
  -2  -1   4     2404.72     2468.97     16.42 o 
  -1  -1   4     1422.59     1499.47     11.78 o 
   0  -1   4      933.96     1048.41      8.40 o 
   1  -1   4     3351.95     3632.84     34.27 o 
   2  -1   4       65.33       80.77      3.46 o 
   3  -1   4      748.25      791.53     11.51 o 
   4  -1   4      366.42      344.91     22.40 o 
   5  -1   4      141.72      136.09      8.70 o 
   6  -1   4       24.46       19.11      9.84 o 
   7  -1   4      332.50      329.51     27.49 o 
   8  -1   4       19.36       11.97      9.21 o 
   9  -1   4       42.55       43.78     18.32 o 
  -9   0   4        9.56       19.68     17.99 o 
  -8   0   4      523.25      541.59     24.77 o 
  -7   0   4        0.31        4.41     13.91 o 
  -6   0   4     2600.40     2514.62     85.35 o 
  -5   0   4       71.87       63.99     13.06 o 
  -4   0   4     2170.95     2267.09     54.97 o 
  -3   0   4       13.39        8.62      3.13 o 
  -2   0   4        5.43       11.05      7.47 o 
  -1   0   4    19404.44    23452.95    235.84 o 
   1   0   4      627.32      674.42      7.77 o 
   2   0   4     2638.27     2922.69     53.45 o 
   3   0   4      568.25      573.20      9.60 o 
   4   0   4     8057.81     9054.00     63.46 o 
   5   0   4      118.96      108.29      7.87 o 
   6   0   4      627.00      631.74     29.35 o 
   7   0   4        2.29       11.59      8.64 o 
   8   0   4       17.95       17.80     19.34 o 
   9   0   4      221.36      220.57     21.04 o 
  -9   1   4       21.97       20.36     17.99 o 
  -8   1   4       41.59       41.74     16.63 o 
  -7   1   4        4.47        2.04     14.25 o 
  -6   1   4       24.98       16.53      5.43 o 
  -5   1   4     1462.96     1379.26     39.53 o 
  -4   1   4      954.03     1043.63     68.55 o 
  -3   1   4        3.73        5.20      2.43 o 
  -2   1   4      862.88      805.73     10.32 o 
  -1   1   4     1149.15     1135.46     14.42 o 
   0   1   4       62.97       77.03      4.06 o 
   1   1   4     4815.78     5834.04     57.35 o 
   2   1   4       37.59       41.68      5.98 o 
   3   1   4      382.85      384.24     20.70 o 
   4   1   4    12863.42    14671.33     66.34 o 
   5   1   4       11.69        7.80      6.57 o 
   6   1   4      202.78      203.28     21.38 o 
   7   1   4       95.89      102.42     10.09 o 
   8   1   4      199.29      164.26     18.32 o 
   9   1   4        0.64        5.77     16.63 o 
  -9   2   4       40.40       70.92     18.66 o 
  -8   2   4       22.47       31.56     16.63 o 
  -7   2   4      113.30      100.79     15.61 o 
  -6   2   4       41.90       38.01     14.25 o 
  -5   2   4      380.23      311.59     26.81 o 
  -4   2   4      793.47      822.58     16.24 o 
  -3   2   4      769.42      836.81     26.96 o 
  -2   2   4     4415.63     4853.87     16.05 o 
  -1   2   4      486.69      516.60      7.66 o 
   0   2   4     1910.35     2024.35      8.68 o 
   1   2   4     5135.43     6110.12     45.81 o 
   2   2   4      273.74      283.03      4.93 o 
   3   2   4      918.03      904.65     11.37 o 
   4   2   4     1043.80     1023.41     15.53 o 
   5   2   4       21.54       19.58      7.05 o 
   6   2   4        0.01       -4.86      7.56 o 
   7   2   4      241.47      239.86     11.59 o 
   8   2   4       34.44       36.29      9.90 o 
   9   2   4      185.79      257.90     21.38 o 
  -8   3   4       36.42       24.09     16.97 o 
  -7   3   4       46.01       47.51     15.95 o 
  -6   3   4       21.00       16.97     13.57 o 
  -5   3   4      433.76      439.43     13.84 o 
  -4   3   4      286.71      270.53     10.22 o 
  -3   3   4       98.96       77.87      4.16 o 
  -2   3   4        2.87        2.71      5.12 o 
  -1   3   4      890.09      860.59      7.98 o 
   0   3   4       85.96       80.39      3.27 o 
   1   3   4       33.23       37.49      5.74 o 
   2   3   4      295.85      290.84      5.00 o 
   3   3   4      318.69      283.50      6.09 o 
   4   3   4        0.30        2.02      3.53 o 
   5   3   4       20.63       11.70      9.16 o 
   6   3   4      478.30      491.46     36.99 o 
   7   3   4        7.67        0.34      8.48 o 
   8   3   4       44.67       55.64     16.29 o 
   9   3   4       22.84       25.38     10.68 o 
  -8   4   4      338.53      387.87     24.43 o 
  -7   4   4      946.45     1005.14     29.52 o 
  -6   4   4       74.33       67.87     14.25 o 
  -5   4   4      164.93      151.66      9.51 o 
  -4   4   4       37.33       28.14      5.03 o 
  -3   4   4      614.47      592.08     10.14 o 
  -2   4   4       98.22       88.00      5.09 o 
  -1   4   4      137.58      148.08      6.96 o 
   0   4   4     1908.04     2040.71     11.89 o 
   1   4   4       37.46       57.70      5.76 o 
   2   4   4       47.10       49.80      3.12 o 
   3   4   4      456.74      431.55      7.29 o 
   4   4   4       10.65       20.94      4.73 o 
   5   4   4        2.63        7.46      4.51 o 
   6   4   4     1241.17     1261.73     42.08 o 
   7   4   4      203.99      181.26     13.40 o 
   8   4   4        8.15       -6.02      9.16 o 
  -8   5   4       84.69       99.77     18.32 o 
  -7   5   4      637.51      643.06     26.13 o 
  -6   5   4      627.61      647.98     16.92 o 
  -5   5   4       91.64       95.52      6.35 o 
  -4   5   4       27.46       26.07      4.96 o 
  -3   5   4        3.14        1.76      4.22 o 
  -2   5   4      477.49      530.22     11.88 o 
  -1   5   4      839.95      979.25     20.61 o 
   0   5   4     4464.06     5206.06     38.11 o 
   1   5   4      540.96      601.17     10.86 o 
   2   5   4       22.86       15.66      3.91 o 
   3   5   4      346.20      351.24      6.21 o 
   4   5   4        2.33        8.98      4.91 o 
   5   5   4     2204.50     2337.41     19.16 o 
   6   5   4     1255.16     1233.05     73.81 o 
   7   5   4       17.35       14.32      9.67 o 
   8   5   4        0.27      -11.20     13.57 o 
  -8   6   4        9.12       12.90     17.65 o 
  -7   6   4      451.82      431.31     23.41 o 
  -6   6   4      371.70      397.53     14.64 o 
  -5   6   4      852.39      848.99     14.89 o 
  -4   6   4      136.87      129.11      6.53 o 
  -3   6   4      233.32      235.94      8.42 o 
  -2   6   4       15.91       10.41      4.73 o 
  -1   6   4       11.37        8.06      3.91 o 
   0   6   4      223.23      212.71      8.82 o 
   1   6   4      426.37      421.09     14.42 o 
   2   6   4      186.84      149.83      8.15 o 
   3   6   4      653.35      651.84      7.71 o 
   4   6   4       28.08       32.69      4.93 o 
   5   6   4      738.96      746.49     14.11 o 
   6   6   4       31.09       41.06     14.25 o 
   7   6   4      101.10      113.00     16.63 o 
   8   6   4       29.72       27.83     15.61 o 
  -7   7   4      276.64      266.39     21.04 o 
  -6   7   4        1.38       11.88     12.90 o 
  -5   7   4       30.83       24.93      6.17 o 
  -4   7   4     1932.88     2006.81     49.04 o 
  -3   7   4      146.75      154.77      7.27 o 
  -2   7   4      739.51      705.12     16.47 o 
  -1   7   4      197.22      178.08      5.74 o 
   0   7   4     1199.35     1222.70     16.67 o 
   1   7   4      148.01      151.61      9.50 o 
   2   7   4       27.65       26.13      6.84 o 
   3   7   4      203.91      188.45      9.48 o 
   4   7   4     1514.68     1573.56     44.28 o 
   5   7   4       84.49       87.09      9.05 o 
   6   7   4        6.52        5.77     13.23 o 
   7   7   4      821.64      785.61     23.92 o 
   8   7   4       19.45       -6.45     15.61 o 
  -7   8   4      178.50      156.78     19.34 o 
  -6   8   4      164.40      154.61     12.66 o 
  -5   8   4        3.78       -5.36      8.74 o 
  -4   8   4      177.71      143.45     27.83 o 
  -3   8   4      696.12      658.93     23.02 o 
  -2   8   4      634.36      658.61     13.61 o 
  -1   8   4       65.57       53.69      8.15 o 
   0   8   4      217.22      200.73      9.59 o 
   1   8   4        6.22       10.38      7.19 o 
   2   8   4      535.69      497.34     12.95 o 
   3   8   4        8.00        6.62      7.43 o 
   4   8   4     1040.21     1064.73     18.09 o 
   5   8   4      762.56      786.87     64.14 o 
   6   8   4      139.27      128.61     16.29 o 
   7   8   4        7.39       11.95     12.56 o 
  -6   9   4      252.50      243.51     13.86 o 
  -5   9   4       50.78       48.85      9.90 o 
  -4   9   4       56.92       36.67      8.56 o 
  -3   9   4      116.93      108.76      9.00 o 
  -2   9   4      155.61      128.68      7.02 o 
  -1   9   4     1502.56     1508.43     28.50 o 
   0   9   4       16.21       26.15      8.15 o 
   1   9   4       57.86       53.17      8.84 o 
   2   9   4       72.02       56.12      8.39 o 
   3   9   4      402.10      357.48     37.84 o 
   4   9   4       82.19       79.96      9.80 o 
   5   9   4       77.42       71.03     11.71 o 
   6   9   4        5.09       11.20     14.25 o 
   7   9   4      272.98      274.21     16.31 o 
  -5  10   4       37.34       27.83     14.93 o 
  -4  10   4      213.88      224.65     16.97 o 
  -3  10   4        1.33       13.09      8.84 o 
  -2  10   4      799.46      734.32     17.23 o 
  -1  10   4      525.64      530.41     15.20 o 
   0  10   4       48.45       56.30      9.05 o 
   1  10   4       19.26        5.75      8.39 o 
   2  10   4       68.13       41.17      8.64 o 
   3  10   4      359.95      325.45     12.82 o 
   4  10   4      250.06      262.10     18.83 o 
   5  10   4       87.09       94.90     27.83 o 
   6  10   4        0.51       -9.16     15.27 o 
  -4  11   4      279.17      295.57     19.68 o 
  -3  11   4        5.13       10.94      9.45 o 
  -2  11   4      877.27      927.49     20.36 o 
  -1  11   4      170.57      151.35     11.79 o 
   0  11   4      155.98      157.74     11.25 o 
   1  11   4        0.03        0.21      8.88 o 
   2  11   4        9.45        6.08      8.56 o 
   3  11   4      192.04      168.18     33.76 o 
   4  11   4       92.92       66.61     10.00 o 
   5  11   4      150.80      169.61     20.70 o 
  -3  12   4      213.13      201.26     13.72 o 
  -2  12   4      171.78      161.14     25.28 o 
  -1  12   4      342.08      339.34     22.91 o 
   0  12   4      494.36      539.28     16.85 o 
   1  12   4      291.30      306.98     14.20 o 
   2  12   4      267.13      295.98     24.43 o 
   3  12   4      167.58      174.26     23.41 o 
   4  12   4       18.90       12.48      9.85 o 
  -1  13   4      118.36      141.58     12.96 o 
   0  13   4      698.68      747.64     70.58 o 
   1  13   4       96.78       88.57     14.25 o 
   2  13   4       50.99       71.60     19.34 o 
  -3 -12   5      193.29      227.70     21.72 o 
  -2 -12   5      183.65      196.48     21.04 o 
  -1 -12   5        3.89        4.41     16.29 o 
   0 -12   5       41.99       58.71     17.31 o 
   1 -12   5       67.06       58.03     17.31 o 
   2 -12   5       14.29       35.97     16.29 o 
  -5 -11   5       11.16       13.91     17.65 o 
  -4 -11   5        3.80        2.71     16.29 o 
  -3 -11   5      152.63      124.54     17.65 o 
  -2 -11   5        1.72       25.79     15.27 o 
  -1 -11   5        1.56        9.84     14.93 o 
   0 -11   5      192.55      177.48     18.66 o 
   1 -11   5       12.81       19.00     15.27 o 
   2 -11   5       92.62       69.23     15.61 o 
   3 -11   5       39.19       27.49     13.91 o 
   4 -11   5       11.53       20.70     10.80 o 
  -6 -10   5      290.80      398.73     23.41 o 
  -5 -10   5       40.63       45.13     15.95 o 
  -4 -10   5       16.00        3.73     14.25 o 
  -3 -10   5      536.06      554.83     24.09 o 
  -2 -10   5      385.59      370.56     20.36 o 
  -1 -10   5      141.80      104.86     15.61 o 
   0 -10   5      186.67      190.37     17.65 o 
   1 -10   5      110.84       80.76     15.61 o 
   2 -10   5       94.16      105.26     11.03 o 
   3 -10   5       73.48       82.98     10.79 o 
   4 -10   5        0.66       -5.23      8.84 o 
   5 -10   5      288.86      264.04     13.65 o 
  -6  -9   5       44.96       60.74     15.95 o 
  -5  -9   5       10.82       13.91     14.59 o 
  -4  -9   5       96.28      127.25     16.29 o 
  -3  -9   5      137.76      161.53     16.63 o 
  -2  -9   5      205.10      212.77     16.97 o 
  -1  -9   5      323.55      302.36     18.32 o 
   0  -9   5      168.51      122.50     14.93 o 
   1  -9   5        0.10        9.50     11.88 o 
   2  -9   5     1520.58     1530.14     43.04 o 
   3  -9   5        0.04        1.37      6.30 o 
   4  -9   5        0.94        5.26      8.88 o 
   5  -9   5       22.23       25.24      9.03 o 
   6  -9   5        9.78       -4.23     11.11 o 
  -6  -8   5      269.80      208.36     19.34 o 
  -5  -8   5      156.99      151.01     16.29 o 
  -4  -8   5      138.24      129.41      9.85 o 
  -3  -8   5     2400.20     2428.18     59.63 o 
  -2  -8   5      142.26      127.70      7.33 o 
  -1  -8   5       72.58       57.81      5.97 o 
   0  -8   5        2.04        4.53      5.40 o 
   1  -8   5      407.38      399.98      8.89 o 
   2  -8   5      109.56       94.82      6.59 o 
   3  -8   5       61.24       61.22      6.46 o 
   4  -8   5      495.42      474.91     14.10 o 
   5  -8   5        2.20       -3.74      6.83 o 
   6  -8   5      146.08      155.05     18.32 o 
  -6  -7   5        1.52     2930.12   1688.07 o 
  -5  -7   5       47.22       49.74      6.75 o 
  -4  -7   5     1751.27     1706.28     30.33 o 
  -3  -7   5      786.69      770.72     35.58 o 
  -2  -7   5      182.32      164.16      6.98 o 
  -1  -7   5      822.26      794.33     34.27 o 
   0  -7   5      224.54      205.83      6.08 o 
   1  -7   5       19.16       13.05      4.35 o 
   2  -7   5        3.28        5.92      4.98 o 
   3  -7   5      696.27      657.78     11.04 o 
   4  -7   5       37.06       31.41      6.54 o 
   5  -7   5        0.08        4.47      6.52 o 
   6  -7   5        5.40        8.99      9.90 o 
   7  -7   5      188.80      178.83     21.21 o 
  -8  -6   5        0.00        1.70     14.93 o 
  -7  -6   5       81.73      107.75     11.01 o 
  -6  -6   5      218.15      237.60     15.95 o 
  -5  -6   5     3449.82     3620.43    105.03 o 
  -4  -6   5      149.59      140.42      9.32 o 
  -3  -6   5        1.96        5.54      4.76 o 
  -2  -6   5       25.70       28.18      4.75 o 
  -1  -6   5     3318.22     3260.15     66.68 o 
   0  -6   5      199.81      179.24      8.14 o 
   1  -6   5       47.48       35.79      4.31 o 
   2  -6   5      650.80      680.71      9.79 o 
   3  -6   5        3.70        3.73      5.62 o 
   4  -6   5        2.26        6.72      5.91 o 
   5  -6   5       24.51       26.39      6.28 o 
   6  -6   5      832.00      843.26     34.27 o 
   7  -6   5       45.84       29.68      9.80 o 
  -8  -5   5        0.92       12.56     15.27 o 
  -7  -5   5       92.17      106.64     11.37 o 
  -6  -5   5       60.32       71.86     10.01 o 
  -5  -5   5        0.63       -1.55      7.43 o 
  -4  -5   5        0.05        2.88      6.72 o 
  -3  -5   5       26.25       26.27      6.81 o 
  -2  -5   5     1757.01     1626.18     22.74 o 
  -1  -5   5      446.87      444.63     10.86 o 
   0  -5   5     4161.52     4621.96     51.61 o 
   1  -5   5       23.67       17.22      3.69 o 
   2  -5   5     1550.52     1720.05     17.34 o 
   3  -5   5     1146.00     1260.34     13.26 o 
   4  -5   5      113.85      112.29      6.32 o 
   5  -5   5      543.08      538.07     24.91 o 
   6  -5   5      112.33       87.47      9.78 o 
   7  -5   5       69.03       71.39     10.68 o 
   8  -5   5       65.48       76.35     19.00 o 
  -8  -4   5       94.61       99.43     17.31 o 
  -7  -4   5      505.26      534.11     28.00 o 
  -6  -4   5        0.90        3.94      7.90 o 
  -5  -4   5      851.44      829.22     22.57 o 
  -4  -4   5      471.33      404.64     11.20 o 
  -3  -4   5      272.25      269.17      8.88 o 
  -2  -4   5        5.27        3.49      5.77 o 
  -1  -4   5      450.42      533.52     11.74 o 
   0  -4   5      787.76      844.07     18.45 o 
   1  -4   5      859.32      837.20      8.10 o 
   2  -4   5      107.11       78.05      5.09 o 
   3  -4   5      144.47      133.50      9.64 o 
   4  -4   5      262.41      285.82      9.82 o 
   5  -4   5        2.95       10.80      7.91 o 
   6  -4   5      442.14      416.19     37.84 o 
   7  -4   5       68.20       52.39      9.42 o 
   8  -4   5      476.64      472.08     41.91 o 
  -9  -3   5      328.59      372.60     25.45 o 
  -8  -3   5       13.90       16.63     15.95 o 
  -7  -3   5       31.12       36.52      8.53 o 
  -6  -3   5       59.75       54.11      6.45 o 
  -5  -3   5      544.76      604.05     13.17 o 
  -4  -3   5      211.70      189.38     12.73 o 
  -3  -3   5      349.16      420.86     16.97 o 
  -2  -3   5     3656.57     4087.04     29.18 o 
  -1  -3   5      267.38      259.33      7.77 o 
   0  -3   5     3855.95     4163.49     77.37 o 
   1  -3   5        0.10        0.70      5.26 o 
   2  -3   5      615.51      603.82      7.89 o 
   3  -3   5      205.82      182.30      5.43 o 
   4  -3   5       11.69       11.79      4.03 o 
   5  -3   5       95.08       88.33      8.24 o 
   6  -3   5      127.40      112.70      9.61 o 
   7  -3   5      229.74      223.01     18.32 o 
   8  -3   5        6.54        0.08     13.06 o 
  -9  -2   5      284.03      356.31     24.77 o 
  -8  -2   5      105.61      129.29     19.00 o 
  -7  -2   5        0.24        1.97      8.64 o 
  -6  -2   5      572.18      529.76     24.78 o 
  -5  -2   5       46.50       51.09      6.20 o 
  -4  -2   5      226.22      193.70      8.25 o 
  -3  -2   5     7439.69     7853.05     40.55 o 
  -2  -2   5      258.65      295.48      8.15 o 
  -1  -2   5      225.33      173.42     13.06 o 
   0  -2   5        2.28        1.63      5.36 o 
   1  -2   5     1351.41     1377.74     18.83 o 
   2  -2   5      576.04      633.87      7.28 o 
   3  -2   5      316.64      262.33     10.63 o 
   4  -2   5       91.81       98.02      7.39 o 
   5  -2   5        0.50       -2.51      6.69 o 
   6  -2   5      212.42      221.06     20.36 o 
   7  -2   5       93.60       81.29      9.84 o 
   8  -2   5      388.76      378.89     92.98 o 
   9  -2   5       22.98       45.13     17.99 o 
  -9  -1   5        4.38       13.23     18.32 o 
  -8  -1   5       46.02       50.22     16.97 o 
  -7  -1   5       59.19       72.91      9.28 o 
  -6  -1   5      198.75      190.67     11.29 o 
  -5  -1   5       47.29       44.38      6.98 o 
  -4  -1   5     6191.81     6603.95     59.35 o 
  -3  -1   5     3159.36     3498.98     31.90 o 
  -2  -1   5      522.86      553.47     14.25 o 
  -1  -1   5     4283.09     4697.51     12.84 o 
   0  -1   5     2599.15     2693.34     14.63 o 
   1  -1   5     1941.13     2061.14     11.97 o 
   2  -1   5      172.42      210.21      4.18 o 
   3  -1   5      194.77      209.76      8.07 o 
   4  -1   5     1529.42     1622.37     55.99 o 
   5  -1   5      858.10      851.59     37.84 o 
   6  -1   5      620.48      603.95     30.20 o 
   7  -1   5      182.06      185.07     10.76 o 
   8  -1   5      143.56      148.91     37.50 o 
   9  -1   5      126.14      169.67     21.04 o 
  -9   0   5       69.15       86.87     19.00 o 
  -8   0   5      157.59      139.81     19.68 o 
  -7   0   5      495.58      517.29     14.19 o 
  -6   0   5      419.91      405.86     19.00 o 
  -5   0   5       71.97       71.05      5.22 o 
  -4   0   5      343.24      304.00     30.20 o 
  -3   0   5      154.55      138.80      4.72 o 
  -2   0   5      882.78      872.23     10.63 o 
  -1   0   5     2193.00     2222.97     15.54 o 
   0   0   5      548.00      561.33     11.71 o 
   1   0   5    29039.69    33782.05    282.33 o 
   2   0   5      708.82      688.12      9.94 o 
   3   0   5        8.30        8.66      5.60 o 
   4   0   5    20076.95    23256.37    276.23 o 
   5   0   5      153.30      138.35      8.39 o 
   6   0   5      177.16      161.59     10.00 o 
   7   0   5      537.78      569.70     15.95 o 
   8   0   5       54.95       34.11      9.90 o 
   9   0   5       26.68       28.50     17.31 o 
  -9   1   5      193.86      249.76     23.41 o 
  -8   1   5        0.21       20.36     16.97 o 
  -7   1   5      519.11      532.09     23.08 o 
  -6   1   5       55.31       52.94     12.56 o 
  -5   1   5      171.80      152.46      5.55 o 
  -4   1   5       12.25       19.29      3.00 o 
  -3   1   5     2683.63     2769.73     19.91 o 
  -2   1   5     5090.23     5587.85     23.87 o 
  -1   1   5     4530.48     5030.79     30.96 o 
   0   1   5     6384.00     7300.81     77.03 o 
   1   1   5     1032.93     1195.09     16.63 o 
   2   1   5     3336.18     3562.51     20.19 o 
   3   1   5       54.76       55.16      5.94 o 
   4   1   5     3013.21     3257.33     26.64 o 
   5   1   5      499.33      482.20     11.99 o 
   6   1   5       60.36       50.52      8.63 o 
   7   1   5       88.54       66.32      9.42 o 
   8   1   5       13.06       14.99      9.38 o 
   9   1   5        0.07       12.00     10.51 o 
  -9   2   5      155.59      159.15     21.38 o 
  -8   2   5        0.42        8.48     15.27 o 
  -7   2   5       50.40       71.60     15.27 o 
  -6   2   5      443.73      455.40     20.36 o 
  -5   2   5     3619.96     3500.66    199.36 o 
  -4   2   5      786.75      801.24     39.18 o 
  -3   2   5       36.94       36.51      2.74 o 
  -2   2   5      177.98      228.20      6.95 o 
  -1   2   5     3131.23     3299.80     16.70 o 
   0   2   5      908.36      962.12     21.38 o 
   1   2   5    12471.76    14381.23    182.23 o 
   2   2   5     1400.69     1563.21      8.91 o 
   3   2   5       70.67       70.38      3.40 o 
   4   2   5      487.94      396.01     28.64 o 
   5   2   5      332.21      363.26     24.43 o 
   6   2   5      641.16      601.20     14.04 o 
   7   2   5        0.05       -2.36      8.74 o 
   8   2   5       54.11       54.60     24.77 o 
   9   2   5       26.25       22.55     10.60 o 
  -8   3   5       37.63       32.24     16.63 o 
  -7   3   5       83.19       74.32     15.95 o 
  -6   3   5      347.71      332.90     18.66 o 
  -5   3   5      201.48      165.72     12.05 o 
  -4   3   5      859.76      893.99     18.52 o 
  -3   3   5     5311.93     5760.78     40.69 o 
  -2   3   5     1146.86     1254.76     13.14 o 
  -1   3   5     1087.20     1160.97     10.76 o 
   0   3   5     5222.00     5767.18     43.44 o 
   1   3   5      181.31      167.25      8.14 o 
   2   3   5      105.41       95.98      3.87 o 
   3   3   5      429.78      435.77      8.33 o 
   4   3   5      152.68      139.88      8.41 o 
   5   3   5        2.27        5.25      6.85 o 
   6   3   5      304.66      307.22     11.86 o 
   7   3   5      141.50      151.89     10.68 o 
   8   3   5       80.72       89.58     14.76 o 
   9   3   5       31.11       22.62     10.02 o 
  -8   4   5      146.67      157.46     19.68 o 
  -7   4   5      102.21      103.84     16.29 o 
  -6   4   5        6.39       18.66     13.57 o 
  -5   4   5        7.82        9.28      4.66 o 
  -4   4   5     2952.83     3004.61     51.82 o 
  -3   4   5       77.31       55.05      6.57 o 
  -2   4   5      873.07     1014.09     17.82 o 
  -1   4   5      584.24      564.55      7.12 o 
   0   4   5        4.37        1.92      2.59 o 
   1   4   5     1687.54     1668.58     14.82 o 
   2   4   5     3313.92     3438.71     34.82 o 
   3   4   5      490.16      415.34      6.45 o 
   4   4   5      485.17      493.90     10.84 o 
   5   4   5      175.77      180.30     15.10 o 
   6   4   5       35.25       29.00      8.24 o 
   7   4   5       33.26       38.99      9.42 o 
   8   4   5       90.79      101.15     14.76 o 
  -8   5   5       34.13       39.70     17.99 o 
  -7   5   5      602.82      641.36     26.81 o 
  -6   5   5        0.91        0.81      9.56 o 
  -5   5   5      233.41      231.31      8.91 o 
  -4   5   5      653.85      672.07     18.28 o 
  -3   5   5       98.04       72.56      6.95 o 
  -2   5   5      169.42      168.64     12.71 o 
  -1   5   5       20.96       27.15      3.88 o 
   0   5   5     1313.52     1369.06     24.36 o 
   1   5   5     4102.46     4755.74     72.79 o 
   2   5   5     9383.24    10533.83    172.90 o 
   3   5   5        5.79        2.75      3.49 o 
   4   5   5        3.21        9.34      4.29 o 
   5   5   5       13.33       16.05      6.89 o 
   6   5   5        1.95       -0.54      8.22 o 
   7   5   5       32.06       19.34     14.59 o 
   8   5   5        9.30       16.97     15.27 o 
  -8   6   5      127.38      152.03     20.70 o 
  -7   6   5      232.53      260.28     20.36 o 
  -6   6   5       81.44       63.37     10.68 o 
  -5   6   5       65.84       58.83      9.67 o 
  -4   6   5      159.32      158.26      9.35 o 
  -3   6   5     1939.13     1901.63     28.67 o 
  -2   6   5      884.16      875.63     10.74 o 
  -1   6   5      907.95      867.06      9.46 o 
   0   6   5      732.00      652.17     11.99 o 
   1   6   5        6.29        2.74      5.88 o 
   2   6   5     1698.30     1783.34     18.57 o 
   3   6   5      291.78      263.84      9.12 o 
   4   6   5     1586.82     1609.11     18.67 o 
   5   6   5      368.11      341.35     11.37 o 
   6   6   5       11.94       13.91     14.25 o 
   7   6   5       17.49       10.18     14.25 o 
   8   6   5        1.96        1.36     15.61 o 
  -7   7   5      751.59      756.40     28.17 o 
  -6   7   5       10.68       22.75     13.91 o 
  -5   7   5       78.58       85.94      9.70 o 
  -4   7   5      844.07      896.25     39.02 o 
  -3   7   5       14.54       12.71      5.81 o 
  -2   7   5      187.22      179.70      6.75 o 
  -1   7   5       37.01       35.11      4.50 o 
   0   7   5      115.91      103.49      8.04 o 
   1   7   5      271.37      241.27      9.60 o 
   2   7   5      129.70      118.75      8.04 o 
   3   7   5        1.37        7.29      6.84 o 
   4   7   5      115.64      112.78      9.12 o 
   5   7   5        0.00        4.82      7.34 o 
   6   7   5      173.76      166.14     12.34 o 
   7   7   5        5.22        9.70     10.66 o 
   8   7   5        1.98        8.44     11.93 o 
  -7   8   5       60.07       78.72     12.24 o 
  -6   8   5     1110.96     1173.50     22.60 o 
  -5   8   5       78.90       70.52      9.60 o 
  -4   8   5       12.51        9.46      7.50 o 
  -3   8   5       27.17       19.50      8.67 o 
  -2   8   5     5990.92     6181.65     58.11 o 
  -1   8   5     3892.29     4147.72     32.37 o 
   0   8   5      822.89      703.82     14.50 o 
   1   8   5     2416.92     2554.12     25.07 o 
   2   8   5      180.30      151.87      9.59 o 
   3   8   5       17.45       10.10      7.43 o 
   4   8   5      835.45      850.77     41.23 o 
   5   8   5      330.37      338.06     12.37 o 
   6   8   5      468.04      422.82     21.38 o 
   7   8   5      455.46      373.40     16.42 o 
  -6   9   5        2.21        2.54     10.53 o 
  -5   9   5      197.03      192.77     12.03 o 
  -4   9   5      257.17      221.49     11.09 o 
  -3   9   5      499.45      459.01     26.58 o 
  -2   9   5        0.77        2.00     10.35 o 
  -1   9   5      426.52      469.84     13.86 o 
   0   9   5      405.17      372.08     22.57 o 
   1   9   5        0.12        9.27      7.82 o 
   2   9   5      640.53      578.49     14.87 o 
   3   9   5      621.46      598.61     52.09 o 
   4   9   5        6.55        3.48      8.74 o 
   5   9   5      165.12      173.42     11.35 o 
   6   9   5      801.48      745.88     27.49 o 
   7   9   5      737.89      668.84     20.73 o 
  -5  10   5      171.94      166.28     19.34 o 
  -4  10   5      446.52      429.27     22.06 o 
  -3  10   5      213.85      220.79     12.45 o 
  -2  10   5      408.64      379.20     14.02 o 
  -1  10   5       29.49       14.12      8.94 o 
   0  10   5       50.86       41.09      9.52 o 
   1  10   5      184.44      176.83     18.66 o 
   2  10   5      300.33      239.41     12.31 o 
   3  10   5       47.99       64.94     11.03 o 
   4  10   5      456.84      458.00     27.83 o 
   5  10   5       40.99       37.30      9.48 o 
   6  10   5       23.42       16.29     15.61 o 
  -4  11   5       25.21       21.38     13.57 o 
  -3  11   5      112.63      123.60     14.93 o 
  -2  11   5        0.71       -1.60     22.23 o 
  -1  11   5        0.57       -7.72      9.61 o 
   0  11   5        0.86        8.23      9.42 o 
   1  11   5       61.79       68.91     15.78 o 
   2  11   5       75.56       66.18     10.07 o 
   3  11   5       26.12       16.25      9.70 o 
   4  11   5       88.12       87.95     10.63 o 
   5  11   5       48.70       66.17     15.27 o 
  -3  12   5      115.89      125.96     12.31 o 
  -2  12   5      204.42      210.84     13.48 o 
  -1  12   5        0.01       14.05      9.66 o 
   0  12   5      231.30      215.76     13.28 o 
   1  12   5       19.75       16.77     10.11 o 
   2  12   5       58.32       57.93     10.09 o 
   3  12   5       98.54       82.95     16.97 o 
   4  12   5        1.16       -7.13     10.28 o 
  -1  13   5      145.79      125.16     12.61 o 
   0  13   5      134.58      138.50     13.57 o 
   1  13   5       16.82       12.03     10.93 o 
   2  13   5      107.29      115.12     17.65 o 
  -3 -12   6      533.96      649.17     29.18 o 
  -2 -12   6      158.35      183.92     20.70 o 
  -1 -12   6       71.76       78.05     18.66 o 
   0 -12   6        4.09        5.43     16.29 o 
   1 -12   6      268.79      298.96     21.72 o 
   2 -12   6       70.29       45.47     16.63 o 
  -4 -11   6       11.57        8.82     16.63 o 
  -3 -11   6      141.00      129.63     18.66 o 
  -2 -11   6      172.47      174.42     18.66 o 
  -1 -11   6       36.37       21.04     15.27 o 
   0 -11   6      211.78      184.60     18.66 o 
   1 -11   6        6.49        7.13     13.57 o 
   2 -11   6      798.97      785.24     28.17 o 
   3 -11   6        9.72        5.72     10.52 o 
   4 -11   6       91.95       96.07     11.83 o 
  -5 -10   6      190.39      237.20     20.36 o 
  -4 -10   6       46.43       50.22     16.29 o 
  -3 -10   6       19.80       13.57     14.93 o 
  -2 -10   6      582.18      586.73     24.43 o 
  -1 -10   6      426.15      486.96     22.74 o 
   0 -10   6      129.50      125.90     15.61 o 
   1 -10   6        0.15        0.68     13.23 o 
   2 -10   6        1.14        7.79     14.42 o 
   3 -10   6      562.63      541.37     39.36 o 
   4 -10   6        0.01        7.97      9.62 o 
   5 -10   6      589.08      646.79     27.49 o 
  -6  -9   6        0.01       -0.68     13.57 o 
  -5  -9   6      256.62      264.35     19.34 o 
  -4  -9   6        1.63        1.02     13.57 o 
  -3  -9   6      405.91      437.75     21.72 o 
  -2  -9   6        6.86       10.86     12.90 o 
  -1  -9   6      196.35      207.68     16.97 o 
   0  -9   6       68.40       89.93     14.59 o 
   1  -9   6       28.46       25.45      9.59 o 
   2  -9   6      189.16      161.62     11.62 o 
   3  -9   6      215.37      199.83     11.83 o 
   4  -9   6      266.40      288.99     17.99 o 
   5  -9   6        2.78        6.79     13.23 o 
   6  -9   6        8.58       -1.36     14.93 o 
  -7  -8   6        1.02        5.77     14.25 o 
  -6  -8   6     1126.08      957.29     31.90 o 
  -5  -8   6      198.27      209.74     11.62 o 
  -4  -8   6       11.17        2.44      8.39 o 
  -3  -8   6        2.34        0.35      8.36 o 
  -2  -8   6       88.25       80.76     13.57 o 
  -1  -8   6        2.19        7.47     11.88 o 
   0  -8   6      115.30      107.91     14.25 o 
   1  -8   6     4070.83     4310.25     59.45 o 
   2  -8   6       21.77       27.42      5.91 o 
   3  -8   6       53.31       53.66      9.12 o 
   4  -8   6       16.90       10.34      8.12 o 
   5  -8   6      246.16      226.68      9.53 o 
   6  -8   6        1.19        3.54      9.78 o 
  -7  -7   6       54.60       49.69     10.55 o 
  -6  -7   6      128.46      136.55     11.38 o 
  -5  -7   6        4.72        3.60      5.83 o 
  -4  -7   6        6.34        7.01      5.83 o 
  -3  -7   6      332.05      296.23      9.52 o 
  -2  -7   6        4.45        1.03      4.66 o 
  -1  -7   6     3576.90     3694.50     28.17 o 
   0  -7   6       57.21       50.25      4.48 o 
   1  -7   6       64.57       50.41      4.97 o 
   2  -7   6       55.28       50.75      5.40 o 
   3  -7   6      468.51      462.93     15.78 o 
   4  -7   6      426.49      423.14     13.83 o 
   5  -7   6       19.57       11.14      6.48 o 
   6  -7   6      187.44      190.03     12.31 o 
   7  -7   6        0.62        9.00      9.73 o 
  -8  -6   6      177.31      196.82     19.34 o 
  -7  -6   6      569.39      640.19     17.23 o 
  -6  -6   6      322.99      332.92     16.80 o 
  -5  -6   6     2704.21     2799.03     50.22 o 
  -4  -6   6     1493.85     1527.70     63.80 o 
  -3  -6   6       57.12       54.49      6.68 o 
  -2  -6   6     1493.25     1471.34     18.15 o 
  -1  -6   6      245.85      211.32     19.85 o 
   0  -6   6       26.56       24.86      3.71 o 
   1  -6   6        0.88        3.20      3.81 o 
   2  -6   6      586.58      578.15      9.12 o 
   3  -6   6     1856.77     1959.61     20.97 o 
   4  -6   6      764.01      737.89     11.98 o 
   5  -6   6      270.89      269.30      9.09 o 
   6  -6   6        6.80       18.15      9.18 o 
   7  -6   6      105.00      102.90     11.88 o 
  -8  -5   6        3.24        4.07     15.27 o 
  -7  -5   6      172.74      207.82     12.37 o 
  -6  -5   6        8.95        5.86      9.00 o 
  -5  -5   6      869.62      839.65     17.65 o 
  -4  -5   6        3.24        3.19      7.49 o 
  -3  -5   6     1387.82     1318.67     16.88 o 
  -2  -5   6        0.09        2.94      3.95 o 
  -1  -5   6      286.48      277.65      4.86 o 
   0  -5   6       89.85       77.25      3.28 o 
   1  -5   6        4.46        4.95      3.32 o 
   2  -5   6      736.43      700.10     12.37 o 
   3  -5   6      361.27      362.04      8.39 o 
   4  -5   6      174.16      145.25      7.84 o 
   5  -5   6      891.97      910.07     12.77 o 
   6  -5   6       48.44       42.13      9.03 o 
   7  -5   6      240.28      228.44     15.10 o 
   8  -5   6       43.56       47.39     10.76 o 
  -8  -4   6      357.46      381.76     22.40 o 
  -7  -4   6      120.82      112.19     11.03 o 
  -6  -4   6       36.69       34.23      8.55 o 
  -5  -4   6      211.93      216.09     10.28 o 
  -4  -4   6      710.13      629.55     16.63 o 
  -3  -4   6      533.08      536.20     11.52 o 
  -2  -4   6     1731.96     1760.52     25.11 o 
  -1  -4   6     2075.77     2285.00     26.27 o 
   0  -4   6       23.26       13.50      1.91 o 
   1  -4   6       33.52       48.99      7.97 o 
   2  -4   6      196.67      157.76      7.15 o 
   3  -4   6     4077.11     4300.99     27.55 o 
   4  -4   6      365.38      368.45     12.58 o 
   5  -4   6     1144.03     1200.62     32.24 o 
   6  -4   6      834.41      860.38     51.75 o 
   7  -4   6        6.54        8.01     10.18 o 
   8  -4   6       68.67       65.03     13.06 o 
  -8  -3   6       33.64       44.45     15.61 o 
  -7  -3   6      268.83      297.13     12.64 o 
  -6  -3   6       83.97       87.67      7.73 o 
  -5  -3   6      288.30      287.79     12.05 o 
  -4  -3   6      292.45      317.89     10.20 o 
  -3  -3   6     1677.95     1684.51     17.52 o 
  -2  -3   6      916.20     1067.60     23.92 o 
  -1  -3   6     5331.71     6032.68     38.86 o 
   0  -3   6      612.35      625.08      9.84 o 
   1  -3   6     1046.27     1059.95     17.48 o 
   2  -3   6        5.05        7.36      5.60 o 
   3  -3   6      395.03      387.17      7.27 o 
   4  -3   6      660.50      608.27     11.96 o 
   5  -3   6      399.92      395.03     43.27 o 
   6  -3   6       39.47       31.36      8.72 o 
   7  -3   6      311.22      319.05     13.28 o 
   8  -3   6       25.41       20.23     18.83 o 
  -9  -2   6        0.03       12.22     17.99 o 
  -8  -2   6       74.03       61.76     15.61 o 
  -7  -2   6      502.91      525.49     17.48 o 
  -6  -2   6      253.57      237.27     11.00 o 
  -5  -2   6      225.48      231.86      9.66 o 
  -4  -2   6      315.16      346.14     10.07 o 
  -3  -2   6       51.16       78.32      6.81 o 
  -2  -2   6      106.78       60.11      6.48 o 
  -1  -2   6      463.84      587.34     20.36 o 
   0  -2   6    18564.25    21393.60    315.76 o 
   1  -2   6        1.26        4.87      4.81 o 
   2  -2   6     1028.48     1035.75      9.05 o 
   3  -2   6     4207.57     4381.07     17.62 o 
   4  -2   6      233.87      230.05      9.24 o 
   5  -2   6      574.23      537.88     32.41 o 
   6  -2   6        0.01        4.96      8.07 o 
   7  -2   6        0.48       -0.06      8.55 o 
   8  -2   6      164.89      158.43     11.90 o 
  -9  -1   6      212.47      242.29     22.74 o 
  -8  -1   6        5.52       13.91     16.29 o 
  -7  -1   6      120.61      112.44     10.11 o 
  -6  -1   6       87.24      103.93     17.99 o 
  -5  -1   6       36.13       29.94      4.50 o 
  -4  -1   6        2.88        9.08      4.28 o 
  -3  -1   6      793.18      712.62     16.63 o 
  -2  -1   6     2104.14     2192.53     14.92 o 
  -1  -1   6    10042.89    11216.08     20.64 o 
   0  -1   6      877.69      876.43      6.21 o 
   1  -1   6      605.50      636.24      8.07 o 
   2  -1   6     2125.83     2182.79     10.87 o 
   3  -1   6     1699.51     1481.29     93.33 o 
   4  -1   6     5111.47     5552.47     63.46 o 
   5  -1   6       93.64       88.86     18.32 o 
   6  -1   6      931.84      907.49     61.59 o 
   7  -1   6       46.15       61.95      9.38 o 
   8  -1   6       37.51       40.42     20.36 o 
   9  -1   6      120.31      135.74     20.70 o 
  -9   0   6        0.91       26.81     19.34 o 
  -8   0   6      179.60      187.32     20.36 o 
  -7   0   6      625.41      691.44     26.81 o 
  -6   0   6       27.49       22.74     13.57 o 
  -5   0   6      361.65      330.43      7.07 o 
  -4   0   6     2606.62     2544.82     96.88 o 
  -3   0   6      329.14      256.72     14.60 o 
  -2   0   6      325.28      346.32      9.16 o 
  -1   0   6       21.72       22.96      4.07 o 
   0   0   6       24.45       19.19      4.64 o 
   1   0   6     8713.69     9827.41     41.40 o 
   2   0   6       42.65       50.25      3.53 o 
   3   0   6        5.34       -1.02      5.52 o 
   4   0   6    22080.08    25821.91    194.78 o 
   5   0   6      937.24      887.47     58.20 o 
   6   0   6     1097.69     1112.77     28.67 o 
   7   0   6      206.42      158.92     14.59 o 
   8   0   6       74.16       87.21     23.75 o 
   9   0   6       27.91        9.91     11.54 o 
  -9   1   6       10.86       23.75     20.36 o 
  -8   1   6       59.29       62.10     16.63 o 
  -7   1   6       18.65       37.67     14.25 o 
  -6   1   6       19.67       14.93     12.22 o 
  -5   1   6       19.11       21.51      2.95 o 
  -4   1   6       24.71       22.82      7.42 o 
  -3   1   6      435.90      414.16      9.59 o 
  -2   1   6     1887.51     1823.19     14.63 o 
  -1   1   6      178.83      178.46      4.23 o 
   0   1   6      141.90      152.44      5.98 o 
   1   1   6     2098.93     2129.81     22.23 o 
   2   1   6      174.23      188.62      9.67 o 
   3   1   6     6217.39     7204.51     52.26 o 
   4   1   6     1078.78     1089.00     14.85 o 
   5   1   6       20.18       19.17      7.20 o 
   6   1   6      810.59      817.71     54.80 o 
   7   1   6        0.95       -3.24      8.39 o 
   8   1   6        9.43       -2.14     10.27 o 
   9   1   6      151.05      175.44     32.07 o 
  -8   2   6      393.01      400.09     24.09 o 
  -7   2   6       57.68       46.49     15.61 o 
  -6   2   6      780.27      799.83     24.77 o 
  -5   2   6      374.97      338.67     11.64 o 
  -4   2   6      979.69      962.57     14.88 o 
  -3   2   6        8.96        7.03      5.64 o 
  -2   2   6     4088.87     4096.27     49.54 o 
  -1   2   6     1902.87     1892.55     13.67 o 
   0   2   6     1055.96     1108.30     16.97 o 
   1   2   6     5953.74     6543.87     68.55 o 
   2   2   6       73.81       94.75      6.96 o 
   3   2   6     2096.16     2146.88     29.23 o 
   4   2   6      430.58      432.56     10.15 o 
   5   2   6      118.41      105.92      8.31 o 
   6   2   6      878.88      911.39     16.78 o 
   7   2   6       79.87       71.93      9.72 o 
   8   2   6      126.64      124.39     14.59 o 
   9   2   6       12.74       15.77     10.83 o 
  -8   3   6       94.60       92.98     20.36 o 
  -7   3   6        0.00       -9.16     13.91 o 
  -6   3   6       15.92       11.20     12.90 o 
  -5   3   6        7.78       10.18      7.77 o 
  -4   3   6       22.70       11.31      3.03 o 
  -3   3   6     3176.88     3326.51     42.76 o 
  -2   3   6     3874.10     4224.85     26.98 o 
  -1   3   6      214.89      224.85      6.34 o 
   0   3   6     2158.17     2279.42     40.04 o 
   1   3   6       11.52       12.15      5.21 o 
   2   3   6      139.50      130.39      5.22 o 
   3   3   6       64.19       67.34      3.85 o 
   4   3   6        0.24        0.75      3.14 o 
   5   3   6      779.83      757.45     25.45 o 
   6   3   6       12.51        7.73      8.12 o 
   7   3   6      266.17      256.73     27.32 o 
   8   3   6       86.58       97.61     18.66 o 
   9   3   6        5.32        4.29     10.67 o 
  -8   4   6        4.45       13.91     16.97 o 
  -7   4   6      263.72      272.49     20.02 o 
  -6   4   6       46.44       42.77     10.07 o 
  -5   4   6      334.28      359.44     13.40 o 
  -4   4   6      111.78       88.08      8.04 o 
  -3   4   6      563.90      545.82     11.11 o 
  -2   4   6     1650.53     1807.13     31.05 o 
  -1   4   6     2137.24     2431.34     28.17 o 
   0   4   6     3922.76     4396.67     25.57 o 
   1   4   6       11.14       12.36      5.50 o 
   2   4   6     2485.17     2440.48     52.43 o 
   3   4   6     1176.44     1218.69      9.88 o 
   4   4   6      187.04      183.09      5.53 o 
   5   4   6     1306.98     1318.74     25.62 o 
   6   4   6        3.15       -2.31      7.91 o 
   7   4   6      104.43      105.37     10.48 o 
   8   4   6      624.25      661.24     87.38 o 
  -8   5   6       96.04      105.20     18.66 o 
  -7   5   6      119.56      134.72     18.32 o 
  -6   5   6        0.87        6.42      9.48 o 
  -5   5   6       89.48       95.24      9.96 o 
  -4   5   6      917.69      866.36     30.88 o 
  -3   5   6       37.94       20.71      6.12 o 
  -2   5   6      307.07      305.04      8.24 o 
  -1   5   6      126.28      130.07     10.82 o 
   0   5   6      990.70      999.76     34.30 o 
   1   5   6       37.13       30.64      6.00 o 
   2   5   6     1492.24     1517.51     30.03 o 
   3   5   6       23.26       19.51      3.67 o 
   4   5   6       54.47       49.64      4.68 o 
   5   5   6       69.95       76.50      7.85 o 
   6   5   6      971.05      997.11     62.61 o 
   7   5   6      434.43      422.14     22.06 o 
   8   5   6      266.93      216.50     19.68 o 
  -7   6   6      104.75       75.33     15.95 o 
  -6   6   6      175.34      159.19     11.88 o 
  -5   6   6     1941.29     2008.18     25.38 o 
  -4   6   6       64.33       62.58      8.50 o 
  -3   6   6     1056.47     1080.36     19.34 o 
  -2   6   6     1744.33     1798.84     14.82 o 
  -1   6   6     2232.07     2214.52     47.74 o 
   0   6   6       11.66       15.70      2.22 o 
   1   6   6      723.94      803.16     13.32 o 
   2   6   6       76.56       63.11      6.96 o 
   3   6   6     4563.01     4750.71    121.82 o 
   4   6   6      148.94      129.54      8.46 o 
   5   6   6      140.07      128.61     15.27 o 
   6   6   6       11.12       12.22     14.25 o 
   7   6   6        6.46        2.71     14.59 o 
   8   6   6       55.00       46.15     16.29 o 
  -7   7   6       82.92       76.82     18.49 o 
  -6   7   6        6.07       15.96      9.66 o 
  -5   7   6      139.13      133.01     11.54 o 
  -4   7   6       69.13       56.46     12.90 o 
  -3   7   6      664.86      614.21     13.12 o 
  -2   7   6      842.89      805.29     12.16 o 
  -1   7   6      327.34      290.31     14.92 o 
   0   7   6     1092.99     1079.62     19.68 o 
   1   7   6        7.30       10.52      6.72 o 
   2   7   6     1072.39     1038.56     16.06 o 
   3   7   6     1000.85     1007.59     16.09 o 
   4   7   6      346.09      323.59     11.25 o 
   5   7   6      122.53      107.57     14.93 o 
   6   7   6       19.22       31.14     10.44 o 
   7   7   6       88.79       80.67     12.21 o 
   8   7   6       72.88       55.74     21.38 o 
  -7   8   6      200.84      236.88     15.22 o 
  -6   8   6        3.70        2.65     10.04 o 
  -5   8   6       19.87       23.30      9.33 o 
  -4   8   6        0.41       -1.15      7.50 o 
  -3   8   6        3.69        4.00      6.76 o 
  -2   8   6      776.35      748.40     11.36 o 
  -1   8   6     4855.18     5100.71     52.56 o 
   0   8   6     4756.22     4839.83     37.16 o 
   1   8   6      432.03      382.58     12.12 o 
   2   8   6       88.49       65.69     14.25 o 
   3   8   6       29.30       19.01      7.87 o 
   4   8   6      223.35      198.45     10.67 o 
   5   8   6      321.70      298.96     18.66 o 
   6   8   6      221.45      212.43     18.66 o 
   7   8   6        0.00        3.90     11.28 o 
  -6   9   6        0.52        2.62     10.19 o 
  -5   9   6      139.61      131.10     11.00 o 
  -4   9   6      293.19      277.82     11.79 o 
  -3   9   6      300.69      311.09     18.22 o 
  -2   9   6       53.87       28.64      8.87 o 
  -1   9   6        1.20        2.03      8.50 o 
   0   9   6       21.13       23.03      8.46 o 
   1   9   6     2727.56     2730.03     28.06 o 
   2   9   6       47.45       42.93      9.00 o 
   3   9   6       91.14       76.28      9.59 o 
   4   9   6     1259.90     1335.28     63.63 o 
   5   9   6       27.65       24.77     13.23 o 
   6   9   6      923.20      912.16     30.54 o 
   7   9   6       11.95       13.37     12.27 o 
  -5  10   6      166.67      211.75     20.02 o 
  -4  10   6      366.15      372.26     21.72 o 
  -3  10   6      102.74       94.20     13.23 o 
  -2  10   6      205.18      220.12     12.10 o 
  -1  10   6       46.76       25.56      9.48 o 
   0  10   6       29.82       24.59      9.42 o 
   1  10   6     1806.17     1845.42     25.05 o 
   2  10   6      206.10      202.33     13.23 o 
   3  10   6      102.47      109.45     10.80 o 
   4  10   6       48.64       38.60      9.59 o 
   5  10   6       32.88       22.40     15.61 o 
   6  10   6      281.61      235.84     21.38 o 
  -4  11   6        1.27        8.48     14.59 o 
  -3  11   6        5.63       12.51      9.84 o 
  -2  11   6       56.44       41.29     13.06 o 
  -1  11   6       23.82       32.40     10.18 o 
   0  11   6      721.12      704.45     24.43 o 
   1  11   6        0.02        1.76      8.94 o 
   2  11   6      357.73      353.83     14.34 o 
   3  11   6       86.32       60.32     10.73 o 
   4  11   6      219.81      240.40     30.20 o 
   5  11   6       58.05       75.00     16.63 o 
  -3  12   6      383.16      392.53     32.92 o 
  -2  12   6      111.62      110.78     11.88 o 
  -1  12   6       38.82       16.41     14.42 o 
   0  12   6      315.98      375.58     15.70 o 
   1  12   6       50.03       42.16     10.09 o 
   2  12   6       47.56       38.67     10.69 o 
   3  12   6      508.26      483.01     48.87 o 
   4  12   6       39.52       33.83     21.55 o 
  -1  13   6       37.65       45.01     11.54 o 
   0  13   6      216.55      247.88     20.36 o 
   1  13   6      409.67      435.94     28.50 o 
   2  13   6      609.58      661.05     59.05 o 
  -3 -12   7      117.82      106.89     20.36 o 
  -2 -12   7        1.26       -0.68     16.97 o 
  -1 -12   7       14.67       26.47     16.97 o 
   0 -12   7      200.52      271.48     22.40 o 
   1 -12   7       64.74       49.88     16.97 o 
   2 -12   7        8.41       13.91     15.95 o 
  -4 -11   7       65.02       64.81     18.32 o 
  -3 -11   7        4.84        9.84     16.97 o 
  -2 -11   7       15.11       30.88     15.61 o 
  -1 -11   7       88.72       86.53     16.97 o 
   0 -11   7       32.07       19.00     14.93 o 
   1 -11   7       16.95        3.05     13.91 o 
   2 -11   7      689.19      692.26     27.15 o 
   3 -11   7        7.74       12.83     11.27 o 
  -5 -10   7       35.43       47.17     17.31 o 
  -4 -10   7       72.01       91.62     17.31 o 
  -3 -10   7       15.57       19.00     14.59 o 
  -2 -10   7       12.57       13.91     14.93 o 
  -1 -10   7      726.08      816.46     27.49 o 
   0 -10   7      220.78      197.16     16.97 o 
   1 -10   7      106.04       93.66     14.93 o 
   2 -10   7      483.28      472.61     37.50 o 
   3 -10   7        2.18        3.64      9.18 o 
   4 -10   7      225.25      228.03     29.86 o 
   5 -10   7       35.18       60.74     16.63 o 
  -6  -9   7       64.04       52.94     15.95 o 
  -5  -9   7        1.73        8.48     14.59 o 
  -4  -9   7       48.82       31.90     14.93 o 
  -3  -9   7      184.03      190.24     11.31 o 
  -2  -9   7      129.64      129.29     16.29 o 
  -1  -9   7       86.52       61.08     14.25 o 
   0  -9   7       19.06       14.25     12.56 o 
   1  -9   7      322.90      324.88     13.65 o 
   2  -9   7       47.54       39.15      9.48 o 
   3  -9   7      174.36      170.62     11.51 o 
   4  -9   7      446.27      465.28     15.27 o 
   5  -9   7       33.80       44.45     15.61 o 
  -7  -8   7        5.07       -4.07     13.91 o 
  -6  -8   7      705.45      675.97     27.83 o 
  -5  -8   7      138.96      140.79     11.11 o 
  -4  -8   7       74.41       74.26      9.94 o 
  -3  -8   7       33.91       50.95      9.16 o 
  -2  -8   7       44.38       40.38     13.23 o 
  -1  -8   7      199.49      170.35     15.27 o 
   0  -8   7      451.08      410.13     13.56 o 
   1  -8   7     5815.04     6216.98     41.73 o 
   2  -8   7     2771.58     2949.69     29.58 o 
   3  -8   7       23.92       14.36      8.31 o 
   4  -8   7       30.58       21.27      8.55 o 
   5  -8   7       84.42       78.39     14.25 o 
   6  -8   7       40.95       51.77     11.40 o 
  -7  -7   7      157.19      179.73     12.96 o 
  -6  -7   7      115.34      129.07     11.54 o 
  -5  -7   7        6.95       10.23      9.08 o 
  -4  -7   7     1171.46     1167.99     24.43 o 
  -3  -7   7       91.21       76.14      9.12 o 
  -2  -7   7       28.17       22.74     12.22 o 
  -1  -7   7        0.31       -6.79     10.52 o 
   0  -7   7      651.58      641.25      9.95 o 
   1  -7   7      812.29      780.40     15.38 o 
   2  -7   7      334.64      320.53     11.25 o 
   3  -7   7      933.52      939.08     16.96 o 
   4  -7   7      102.68       81.14      8.81 o 
   5  -7   7      123.97      119.73     11.25 o 
   6  -7   7      203.12      208.87     12.85 o 
   7  -7   7        9.78       14.50     11.00 o 
  -8  -6   7       66.09       64.48     17.99 o 
  -7  -6   7        1.68        0.27      9.83 o 
  -6  -6   7      140.45      151.91     11.03 o 
  -5  -6   7      401.80      427.13     13.78 o 
  -4  -6   7     4049.91     4129.93    106.05 o 
  -3  -6   7     3006.75     2989.47     35.16 o 
  -2  -6   7        2.71        3.10      3.78 o 
  -1  -6   7      170.26      138.77     14.25 o 
   0  -6   7        3.76        2.46      2.77 o 
   1  -6   7     1455.10     1456.49     23.43 o 
   2  -6   7      495.49      468.12     11.69 o 
   3  -6   7       51.31       49.19      7.73 o 
   4  -6   7       17.33        9.21      5.78 o 
   5  -6   7      339.93      340.00     13.54 o 
   6  -6   7      108.06       91.50     17.82 o 
   7  -6   7       28.40       33.30     10.35 o 
  -8  -5   7       95.49      113.68     19.00 o 
  -7  -5   7        3.63        8.04     10.09 o 
  -6  -5   7       13.55       10.26      9.03 o 
  -5  -5   7      482.67      480.66     15.27 o 
  -4  -5   7        2.03       -1.27      8.06 o 
  -3  -5   7        4.93        8.43      7.56 o 
  -2  -5   7      443.09      373.74     42.42 o 
  -1  -5   7      311.40      237.61     20.22 o 
   0  -5   7      486.96      410.21     24.65 o 
   1  -5   7      780.65      805.50     13.17 o 
   2  -5   7     1057.70     1041.36     14.93 o 
   3  -5   7      318.66      299.84      9.54 o 
   4  -5   7       99.27       83.37      6.98 o 
   5  -5   7       76.80       68.67      9.42 o 
   6  -5   7      131.21      141.27     11.11 o 
   7  -5   7      522.32      508.03     16.57 o 
   8  -5   7       13.40       28.50     10.76 o 
  -8  -4   7      656.93      790.67     29.18 o 
  -7  -4   7       50.55       56.74     10.27 o 
  -6  -4   7        4.42        3.70      8.88 o 
  -5  -4   7     1069.08     1102.67     17.87 o 
  -4  -4   7       75.00       67.48      8.39 o 
  -3  -4   7     1575.80     1594.88     18.12 o 
  -2  -4   7     1276.45     1048.91     20.36 o 
  -1  -4   7     1114.69     1177.27     14.37 o 
   0  -4   7      640.95      567.73     13.23 o 
   1  -4   7      315.11      297.44     11.88 o 
   2  -4   7       97.92       98.82      6.52 o 
   3  -4   7     1797.49     1830.81     22.14 o 
   4  -4   7      474.97      442.86      8.60 o 
   5  -4   7     1790.21     1848.34     69.23 o 
   6  -4   7       70.98       70.59     10.04 o 
   7  -4   7      265.28      246.68     13.48 o 
   8  -4   7        1.86       -4.10     10.44 o 
  -8  -3   7      166.40      174.42     20.36 o 
  -7  -3   7     1688.58     1747.20     47.68 o 
  -6  -3   7      474.39      474.75     14.13 o 
  -5  -3   7      481.84      483.69     12.95 o 
  -4  -3   7      207.71      213.66      9.59 o 
  -3  -3   7     1682.07     1679.44     18.00 o 
  -2  -3   7     1061.57     1082.18     25.96 o 
  -1  -3   7        1.51        5.78      5.12 o 
   0  -3   7       86.21       88.32      5.98 o 
   1  -3   7     1382.92     1472.62     36.31 o 
   2  -3   7     3090.20     3331.62     20.71 o 
   3  -3   7        5.58        3.75      4.06 o 
   4  -3   7      989.88      910.44     10.17 o 
   5  -3   7        0.02        4.35      7.87 o 
   6  -3   7       12.37        5.24      8.72 o 
   7  -3   7        1.09        7.23      9.13 o 
   8  -3   7       55.37       50.27      9.94 o 
  -8  -2   7      206.62      178.50     19.68 o 
  -7  -2   7      925.72     1005.58     19.03 o 
  -6  -2   7     1252.22     1316.50     29.01 o 
  -5  -2   7      100.79       98.63      5.95 o 
  -4  -2   7      357.87      391.72     10.90 o 
  -3  -2   7     5405.49     6215.65     31.91 o 
  -2  -2   7     1153.25     1263.93     14.28 o 
  -1  -2   7     5213.54     5496.62     26.47 o 
   0  -2   7      143.53      131.01      6.24 o 
   1  -2   7     1616.08     1655.10     13.67 o 
   2  -2   7     1249.05     1308.96     16.12 o 
   3  -2   7      184.98      179.19      5.03 o 
   4  -2   7        0.39        1.67      2.78 o 
   5  -2   7       11.02       14.95      7.58 o 
   6  -2   7      602.34      565.49     15.61 o 
   7  -2   7       80.62       60.35      9.61 o 
   8  -2   7       72.85       54.36     10.93 o 
  -9  -1   7      120.02      143.20     21.04 o 
  -8  -1   7      218.52      204.29     20.36 o 
  -7  -1   7        5.10       10.27      9.42 o 
  -6  -1   7       23.80       24.51      9.37 o 
  -5  -1   7     1096.06     1045.35     35.23 o 
  -4  -1   7      339.56      334.59     14.93 o 
  -3  -1   7     1797.85     1957.68     26.13 o 
  -2  -1   7      807.53      913.11     41.40 o 
  -1  -1   7     1578.01     1656.35     10.72 o 
   0  -1   7      185.20      190.92      4.44 o 
   1  -1   7      758.48      827.00     30.71 o 
   2  -1   7       18.67       14.92      3.37 o 
   3  -1   7      473.32      421.62     35.00 o 
   4  -1   7       85.56      103.65      8.04 o 
   5  -1   7      117.26      106.09      9.11 o 
   6  -1   7     4042.28     4221.00     75.16 o 
   7  -1   7      337.00      316.08     27.49 o 
   8  -1   7       54.73       42.39      9.78 o 
  -9   0   7       62.60       38.35     19.34 o 
  -8   0   7       28.68       34.27     15.95 o 
  -7   0   7        9.46       18.39      9.38 o 
  -6   0   7      974.52      982.74     26.47 o 
  -5   0   7      358.98      308.12     16.97 o 
  -4   0   7     4131.31     3812.68    308.97 o 
  -3   0   7       18.08       18.34     10.18 o 
  -2   0   7      597.99      593.56      9.37 o 
  -1   0   7     3213.52     3534.48     14.18 o 
   0   0   7       28.13       36.37      5.12 o 
   1   0   7      699.97      722.75      9.42 o 
   2   0   7      149.76      133.77      3.69 o 
   3   0   7      263.13      209.22      8.04 o 
   4   0   7     1221.59     1290.09     19.17 o 
   5   0   7      980.68      949.44     15.96 o 
   6   0   7     1594.31     1602.61     22.19 o 
   7   0   7        9.15       16.35      9.56 o 
   8   0   7      187.90      184.22     31.39 o 
   9   0   7       38.25       35.96     10.91 o 
  -8   1   7        2.40       13.57     16.63 o 
  -7   1   7      184.30      152.03     17.31 o 
  -6   1   7       16.86       29.18     13.91 o 
  -5   1   7      867.73      812.39     23.08 o 
  -4   1   7      114.29      115.47      7.87 o 
  -3   1   7     2641.77     2721.10     31.39 o 
  -2   1   7     2183.33     2643.13     63.46 o 
  -1   1   7       75.06       74.36      3.88 o 
   0   1   7     1670.15     1743.26     12.42 o 
   1   1   7      118.13       94.00      6.72 o 
   2   1   7        8.95       13.96      5.50 o 
   3   1   7      390.32      483.05      9.80 o 
   4   1   7      157.18      167.53      8.39 o 
   5   1   7      589.40      609.12     13.43 o 
   6   1   7     5488.29     5815.80     39.11 o 
   7   1   7      374.15      345.70     14.42 o 
   8   1   7      414.02      373.09     53.79 o 
   9   1   7        0.14        9.63     10.91 o 
  -8   2   7      458.11      457.44     25.11 o 
  -7   2   7       17.74       28.50     15.27 o 
  -6   2   7      252.59      240.59     17.31 o 
  -5   2   7      140.78      135.55      9.46 o 
  -4   2   7       51.93       62.00      7.29 o 
  -3   2   7     3426.09     3530.69     40.55 o 
  -2   2   7     1014.32      990.49     34.65 o 
  -1   2   7      659.72      669.39     10.83 o 
   0   2   7     4259.64     4637.52     32.58 o 
   1   2   7        3.46       10.22      5.74 o 
   2   2   7      857.55      894.84     12.24 o 
   3   2   7      868.35      930.20     12.15 o 
   4   2   7       35.35       26.76      6.52 o 
   5   2   7       75.26       55.37     16.80 o 
   6   2   7       48.69       32.75     15.61 o 
   7   2   7       11.18        8.05      9.11 o 
   8   2   7        0.04        0.38      9.08 o 
   9   2   7       86.97       81.63     11.88 o 
  -8   3   7      217.92      192.75     20.70 o 
  -7   3   7      130.37       93.66     16.97 o 
  -6   3   7       15.56       20.36     13.23 o 
  -5   3   7      562.15      528.78     16.80 o 
  -4   3   7        0.25       11.99      7.08 o 
  -3   3   7     1173.33     1141.17     15.44 o 
  -2   3   7     1419.44     1558.99     15.03 o 
  -1   3   7      535.73      549.71      8.64 o 
   0   3   7      811.38      837.23     31.39 o 
   1   3   7     1038.09     1038.39     17.99 o 
   2   3   7     1210.35     1247.39     23.99 o 
   3   3   7      185.74      188.54      4.88 o 
   4   3   7        1.22        4.22      2.96 o 
   5   3   7      334.29      331.69     18.66 o 
   6   3   7      113.60       96.78      9.32 o 
   7   3   7        0.60        5.54      8.94 o 
   8   3   7      440.09      440.97     43.95 o 
  -8   4   7      228.07      280.98     23.08 o 
  -7   4   7      241.51      227.02     18.66 o 
  -6   4   7     1275.42     1300.21     25.28 o 
  -5   4   7      765.87      787.27     39.53 o 
  -4   4   7       11.72       13.02      7.05 o 
  -3   4   7     1266.45     1235.39     50.56 o 
  -2   4   7     1492.54     1544.09     15.31 o 
  -1   4   7      145.44       93.75      8.99 o 
   0   4   7      130.52      141.26      5.18 o 
   1   4   7       60.58       45.93      4.13 o 
   2   4   7      366.37      349.43      8.48 o 
   3   4   7        3.83        4.06      3.54 o 
   4   4   7       92.62       96.46      4.77 o 
   5   4   7      239.20      234.87      9.94 o 
   6   4   7       23.61       28.26      8.22 o 
   7   4   7      467.64      455.09     33.26 o 
   8   4   7      229.85      215.14     19.34 o 
  -8   5   7       99.84      106.55     18.32 o 
  -7   5   7       16.79       16.97     14.93 o 
  -6   5   7        3.42        8.09      9.59 o 
  -5   5   7     1002.63      994.85     18.33 o 
  -4   5   7      383.80      384.35     13.57 o 
  -3   5   7      755.51      748.37     13.33 o 
  -2   5   7        4.52        5.02      5.27 o 
  -1   5   7     1508.05     1569.52     20.73 o 
   0   5   7     2912.03     3145.35     75.99 o 
   1   5   7      179.85      173.03      7.67 o 
   2   5   7      165.42      178.82      7.82 o 
   3   5   7      298.52      298.90      5.67 o 
   4   5   7      562.65      600.04      8.33 o 
   5   5   7      460.48      434.31     11.43 o 
   6   5   7      186.02      143.20     16.97 o 
   7   5   7      930.39      859.56     27.83 o 
   8   5   7      392.58      291.50     21.04 o 
  -7   6   7        3.98        3.90     10.92 o 
  -6   6   7       12.97       -2.55      9.60 o 
  -5   6   7     1558.06     1581.73     59.22 o 
  -4   6   7       87.66       75.17      8.63 o 
  -3   6   7      410.38      391.92     10.91 o 
  -2   6   7       44.46       46.33      6.02 o 
  -1   6   7      102.54       96.19      4.86 o 
   0   6   7      445.86      371.07     34.83 o 
   1   6   7        2.37        1.58      6.09 o 
   2   6   7        2.82        0.60      6.18 o 
   3   6   7      107.11       90.28      7.50 o 
   4   6   7      212.34      219.30     14.59 o 
   5   6   7        0.97        9.90      9.96 o 
   6   6   7        7.64        9.42     10.55 o 
   7   6   7      418.29      389.23     22.40 o 
   8   6   7        8.02       -1.36     16.97 o 
  -7   7   7      255.12      261.95     14.87 o 
  -6   7   7      414.02      412.49     30.88 o 
  -5   7   7     1302.16     1393.53     22.22 o 
  -4   7   7       63.32       55.74      8.46 o 
  -3   7   7      375.90      340.83     10.68 o 
  -2   7   7      727.67      711.76     10.74 o 
  -1   7   7      779.88      793.11      9.63 o 
   0   7   7      354.87      320.48     10.68 o 
   1   7   7      119.92       98.44      8.25 o 
   2   7   7     1536.06     1511.13     19.16 o 
   3   7   7       83.98       69.89      7.97 o 
   4   7   7      141.16      137.02      9.21 o 
   5   7   7        0.01        9.50     13.91 o 
   6   7   7      380.57      359.34     32.58 o 
   7   7   7        3.73       16.35     11.40 o 
  -6   8   7        9.21        1.34      9.90 o 
  -5   8   7      185.59      168.36     11.69 o 
  -4   8   7      377.27      344.41     12.31 o 
  -3   8   7      243.75      229.74     11.37 o 
  -2   8   7       11.11        5.13      5.35 o 
  -1   8   7      240.64      217.56     16.46 o 
   0   8   7      186.12      166.05     10.31 o 
   1   8   7      496.77      457.91     13.08 o 
   2   8   7      504.08      476.26     13.19 o 
   3   8   7      323.11      323.66     21.55 o 
   4   8   7        6.88        5.16      8.15 o 
   5   8   7        6.45        0.68     13.91 o 
   6   8   7      566.42      593.12     18.48 o 
   7   8   7      243.41      252.96     15.59 o 
  -6   9   7       11.86        8.88     10.42 o 
  -5   9   7       98.25       96.14     10.67 o 
  -4   9   7       45.29       35.95      8.48 o 
  -3   9   7       41.67       24.77     12.56 o 
  -2   9   7      283.09      311.83     18.83 o 
  -1   9   7       49.96       51.21      9.35 o 
   0   9   7      137.54      133.15     10.15 o 
   1   9   7     1233.80     1195.00     19.79 o 
   2   9   7      305.45      301.40     12.60 o 
   3   9   7       89.83       84.42      9.94 o 
   4   9   7      109.01      102.80     10.00 o 
   5   9   7      355.78      320.00     20.70 o 
   6   9   7      137.58      145.24     19.34 o 
  -5  10   7       68.24       63.46     17.31 o 
  -4  10   7        0.06       -4.75     12.56 o 
  -3  10   7        0.08        0.68     11.88 o 
  -2  10   7      542.18      588.20     28.00 o 
  -1  10   7        2.10       -6.33      9.18 o 
   0  10   7      396.91      341.83     13.52 o 
   1  10   7      458.40      512.45     15.59 o 
   2  10   7      116.13      124.67     10.87 o 
   3  10   7       99.11       75.32     17.31 o 
   4  10   7        7.22        6.79      9.12 o 
   5  10   7      324.98      322.38     21.04 o 
   6  10   7       69.90       63.80     18.32 o 
  -4  11   7       22.61       13.91     14.93 o 
  -3  11   7       97.83      105.54     16.29 o 
  -2  11   7      181.83      188.07     13.00 o 
  -1  11   7       65.85       50.09     10.39 o 
   0  11   7     1379.74     1498.23     24.81 o 
   1  11   7       44.68       38.10     10.39 o 
   2  11   7      228.59      218.46     12.71 o 
   3  11   7       63.25       51.32     19.51 o 
   4  11   7       12.66       20.70     12.22 o 
   5  11   7       34.77       35.97     15.95 o 
  -3  12   7      398.03      459.81     24.43 o 
  -2  12   7        0.06       -2.99     10.16 o 
  -1  12   7      247.83      225.84     14.25 o 
   0  12   7      276.46      282.76     21.89 o 
   1  12   7       91.17       73.00     11.64 o 
   2  12   7       44.69       52.65     11.31 o 
   3  12   7      343.49      386.19     28.34 o 
   4  12   7       14.13        9.03     10.42 o 
   0  13   7       39.88       40.22     11.99 o 
   1  13   7        1.49       16.50     11.00 o 
  -2 -12   8       31.57       61.42     17.99 o 
  -1 -12   8      348.02      398.05     24.77 o 
   0 -12   8      291.64      319.66     23.41 o 
   1 -12   8        2.15       24.09     17.31 o 
  -4 -11   8       59.78       83.48     19.34 o 
  -3 -11   8        3.47       30.54     17.31 o 
  -2 -11   8       17.85        5.77     16.29 o 
  -1 -11   8      432.07      429.95     24.09 o 
   0 -11   8       88.69       79.75     16.63 o 
   1 -11   8        6.79       10.86     14.93 o 
   2 -11   8      149.79      156.10     17.99 o 
   3 -11   8        0.66        6.70     10.39 o 
  -5 -10   8      138.95      160.51     19.34 o 
  -4 -10   8      806.64      953.90     31.22 o 
  -3 -10   8        3.00       -8.82     15.61 o 
  -2 -10   8        7.32        1.70     13.91 o 
  -1 -10   8      473.49      479.49     23.75 o 
   0 -10   8      355.42      393.98     21.04 o 
   1 -10   8      166.44      125.22     15.27 o 
   2 -10   8      208.21      215.33     12.90 o 
   3 -10   8      110.75       89.47     10.91 o 
   4 -10   8       58.50       51.95     10.82 o 
  -6  -9   8       79.97       83.82     16.97 o 
  -5  -9   8      543.77      549.40     25.11 o 
  -4  -9   8      121.61      106.21     15.95 o 
  -3  -9   8      202.07      218.56     11.86 o 
  -2  -9   8      282.77      269.10     19.00 o 
  -1  -9   8      296.84      302.02     19.34 o 
   0  -9   8      137.92      152.70     16.29 o 
   1  -9   8       53.28       45.99      9.96 o 
   2  -9   8       53.73       37.28     10.01 o 
   3  -9   8       10.54        9.47      9.46 o 
   4  -9   8      582.95      615.37     39.70 o 
   5  -9   8        4.51       -3.39     14.59 o 
  -7  -8   8       96.23      125.90     18.32 o 
  -6  -8   8       27.19       39.02     14.93 o 
  -5  -8   8       72.96       57.85     10.44 o 
  -4  -8   8      514.83      564.56     15.92 o 
  -3  -8   8      671.77      677.04     16.09 o 
  -2  -8   8      549.30      549.40     21.38 o 
  -1  -8   8     1721.23     1816.85     34.27 o 
   0  -8   8        0.81        8.26      8.60 o 
   1  -8   8       10.81        6.46      8.60 o 
   2  -8   8      208.22      216.89     11.35 o 
   3  -8   8       22.77       34.21      9.33 o 
   4  -8   8        0.71       -2.75      7.82 o 
   5  -8   8       74.16       98.07     16.29 o 
   6  -8   8       45.77       40.38     14.25 o 
  -7  -7   8       56.30       61.36     11.52 o 
  -6  -7   8       75.80       73.47     10.56 o 
  -5  -7   8     1615.18     1598.54     46.49 o 
  -4  -7   8      586.35      541.51     14.87 o 
  -3  -7   8     1236.31     1302.18     19.85 o 
  -2  -7   8      247.49      233.81     16.29 o 
  -1  -7   8       99.64      102.48     13.23 o 
   0  -7   8       32.27       35.80      8.25 o 
   1  -7   8      141.93      131.79      9.48 o 
   2  -7   8       23.90       14.07      7.63 o 
   3  -7   8      487.71      462.96     13.14 o 
   4  -7   8      440.47      437.05     22.40 o 
   5  -7   8       91.25       75.33     13.91 o 
   6  -7   8       68.95       74.31     13.06 o 
   7  -7   8       44.69       46.12     11.25 o 
  -7  -6   8      284.49      304.93     14.44 o 
  -6  -6   8       16.89        7.15      9.37 o 
  -5  -6   8      216.12      236.81     12.12 o 
  -4  -6   8      186.52      185.06     13.57 o 
  -3  -6   8     1122.13     1111.18     34.59 o 
  -2  -6   8        1.78        2.65      2.93 o 
  -1  -6   8       14.75       16.63      7.20 o 
   0  -6   8      946.10      926.78     15.35 o 
   1  -6   8     1130.06     1117.75     19.68 o 
   2  -6   8       87.10       87.03     14.76 o 
   3  -6   8      846.66      836.94     15.22 o 
   4  -6   8      754.67      778.58     23.58 o 
   5  -6   8        6.53       10.57      9.08 o 
   6  -6   8       31.11       15.23      9.54 o 
   7  -6   8       44.56       36.71     10.93 o 
  -8  -5   8       57.06       83.82     17.65 o 
  -7  -5   8      174.94      165.01     13.23 o 
  -6  -5   8       19.47        8.93      9.08 o 
  -5  -5   8       62.05       63.35      9.48 o 
  -4  -5   8        1.20        7.31      8.31 o 
  -3  -5   8      110.74      103.25      8.60 o 
  -2  -5   8      557.36      490.46     20.19 o 
  -1  -5   8      139.43      105.30     12.56 o 
   0  -5   8       40.24       25.98      6.60 o 
   1  -5   8      177.30      182.42      8.99 o 
   2  -5   8     1280.36     1347.31     16.91 o 
   3  -5   8       28.13       16.70      6.15 o 
   4  -5   8      192.43      187.76      7.69 o 
   5  -5   8       46.11       27.56      9.42 o 
   6  -5   8      242.15      233.79     12.76 o 
   7  -5   8      134.44      139.58     12.31 o 
  -8  -4   8      104.45      125.90     20.02 o 
  -7  -4   8       29.03       49.48     12.90 o 
  -6  -4   8      246.25      265.18     12.03 o 
  -5  -4   8      900.72      886.24     41.06 o 
  -4  -4   8      208.32      222.71     10.55 o 
  -3  -4   8      205.50      177.23     10.69 o 
  -2  -4   8      504.78      456.76     15.27 o 
  -1  -4   8      134.80      136.09      7.19 o 
   0  -4   8      167.85      188.11     14.08 o 
   1  -4   8     1474.32     1698.75     17.23 o 
   2  -4   8      116.84      135.90      7.09 o 
   3  -4   8       77.82       62.41      6.15 o 
   4  -4   8       39.15       37.25      5.40 o 
   5  -4   8       24.50       24.02      8.70 o 
   6  -4   8      188.07      174.18     11.73 o 
   7  -4   8       23.45       21.96      9.78 o 
   8  -4   8       18.48       13.01     10.76 o 
  -8  -3   8      662.19      752.67     29.18 o 
  -7  -3   8      234.57      227.46     18.83 o 
  -6  -3   8      236.32      222.87     11.69 o 
  -5  -3   8      124.44      124.29      9.94 o 
  -4  -3   8      108.01      106.34      8.74 o 
  -3  -3   8      740.47      802.22     13.68 o 
  -2  -3   8        4.08        7.80      8.82 o 
  -1  -3   8     1700.66     1972.63     26.30 o 
   0  -3   8     2318.69     2607.39     76.86 o 
   1  -3   8       21.24       24.90      5.21 o 
   2  -3   8      818.62      735.52     20.53 o 
   3  -3   8      247.09      224.64      6.17 o 
   4  -3   8      481.53      457.63      8.35 o 
   5  -3   8       86.08       80.06      9.22 o 
   6  -3   8       21.90       17.70      8.79 o 
   7  -3   8        9.49        7.23      9.28 o 
   8  -3   8      215.55      248.19     35.63 o 
  -8  -2   8       88.57       61.42     17.65 o 
  -7  -2   8      171.78      172.32     13.40 o 
  -6  -2   8      466.14      480.63     14.44 o 
  -5  -2   8       54.22       48.06      9.84 o 
  -4  -2   8      229.31      195.73      9.46 o 
  -3  -2   8      170.65      180.88      8.87 o 
  -2  -2   8       56.52       71.49      4.84 o 
  -1  -2   8     2347.47     2191.85     60.62 o 
   0  -2   8      163.08      152.63      4.82 o 
   1  -2   8      304.34      262.48     10.35 o 
   2  -2   8     1668.86     1762.55     31.05 o 
   3  -2   8      842.98      820.70      8.75 o 
   4  -2   8        3.45        3.42      3.05 o 
   5  -2   8      643.29      652.27     14.50 o 
   6  -2   8      125.41      103.78     10.18 o 
   7  -2   8        0.30       -2.40     12.56 o 
   8  -2   8       85.37       68.70     18.32 o 
  -8  -1   8      793.31      754.70     28.50 o 
  -7  -1   8       92.22       78.34     10.48 o 
  -6  -1   8        1.69       -5.27      8.56 o 
  -5  -1   8       94.39       93.92     12.05 o 
  -4  -1   8       10.95       25.79     10.86 o 
  -3  -1   8       80.46       86.87     10.52 o 
  -2  -1   8     6463.65     7039.17     91.71 o 
  -1  -1   8     7150.41     8056.87     76.98 o 
   0  -1   8     3917.10     4313.01     22.97 o 
   1  -1   8      347.60      334.93     12.73 o 
   2  -1   8      513.71      485.28     13.57 o 
   3  -1   8      460.77      414.40     20.62 o 
   4  -1   8     1008.98     1009.76     15.60 o 
   5  -1   8       36.58       28.31      8.12 o 
   6  -1   8       52.58       54.42      9.80 o 
   7  -1   8       48.99       44.78      9.94 o 
   8  -1   8       27.94       29.33     10.03 o 
  -8   0   8        5.81        0.00     15.61 o 
  -7   0   8      601.29      577.25     15.75 o 
  -6   0   8        2.55        2.71     13.91 o 
  -5   0   8      663.12      644.08     20.70 o 
  -4   0   8     2344.51     2234.53     25.45 o 
  -3   0   8      453.14      451.83     13.57 o 
  -2   0   8        7.61        5.13      2.39 o 
  -1   0   8       84.30       67.19      4.24 o 
   0   0   8     2293.07     2388.82     21.55 o 
   1   0   8      864.64      848.27     12.22 o 
   2   0   8       76.33       79.21      3.95 o 
   3   0   8     5548.15     6347.75    251.11 o 
   4   0   8      205.80      193.03      9.11 o 
   5   0   8      282.87      233.23     19.00 o 
   6   0   8     4082.93     4143.44    122.50 o 
   7   0   8      265.49      297.65     13.40 o 
   8   0   8        0.45        6.44     10.76 o 
  -8   1   8       16.06        9.50     16.63 o 
  -7   1   8       76.15       62.78     14.93 o 
  -6   1   8       15.13       16.97     13.23 o 
  -5   1   8      306.30      287.76     16.97 o 
  -4   1   8      291.55      300.17      9.94 o 
  -3   1   8      100.47      115.32      7.19 o 
  -2   1   8     2303.33     2655.59     29.35 o 
  -1   1   8    11420.67    13171.48     73.87 o 
   0   1   8     3681.29     3876.92    119.79 o 
   1   1   8      307.14      297.52      7.32 o 
   2   1   8     2296.14     2300.75     25.79 o 
   3   1   8      327.87      309.85      8.74 o 
   4   1   8     1853.64     2012.19     19.98 o 
   5   1   8      727.14      757.99     14.74 o 
   6   1   8     2277.95     2459.27     63.12 o 
   7   1   8        6.73       13.89      9.48 o 
   8   1   8      210.60      182.15     43.95 o 
  -8   2   8      583.06      684.80     28.84 o 
  -7   2   8      195.25      167.64     17.31 o 
  -6   2   8      478.27      527.34     22.06 o 
  -5   2   8       51.74       53.06      8.63 o 
  -4   2   8      710.98      674.26     18.15 o 
  -3   2   8     3395.69     3590.18     24.48 o 
  -2   2   8     1408.88     1630.65     50.93 o 
  -1   2   8      987.35     1103.81     11.54 o 
   0   2   8     2381.19     2727.96     19.17 o 
   1   2   8     2287.07     2198.86     33.43 o 
   2   2   8      182.28      159.62      7.56 o 
   3   2   8     6772.94     7198.62     75.84 o 
   4   2   8       22.49       15.61      6.60 o 
   5   2   8       35.47       35.54      7.97 o 
   6   2   8      262.87      235.61     46.32 o 
   7   2   8      150.66      129.58     10.77 o 
   8   2   8        0.14        1.53      9.84 o 
  -8   3   8       31.06       32.24     16.63 o 
  -7   3   8       67.78       52.60     15.95 o 
  -6   3   8      198.03      199.90     11.88 o 
  -5   3   8       65.82       64.48      9.11 o 
  -4   3   8      927.80      898.86     15.35 o 
  -3   3   8      818.87      798.71     13.40 o 
  -2   3   8       15.06       32.80      5.64 o 
  -1   3   8     2046.21     2227.01     15.98 o 
   0   3   8     3105.21     3511.37     31.05 o 
   1   3   8      913.84      888.14     14.76 o 
   2   3   8     2251.90     2236.99     19.32 o 
   3   3   8     1007.64     1061.09     10.97 o 
   4   3   8       29.53       19.96      6.34 o 
   5   3   8       53.32       38.11      7.75 o 
   6   3   8       65.15       55.38      8.88 o 
   7   3   8       16.60       16.67      8.98 o 
   8   3   8      146.07      161.31     14.08 o 
  -8   4   8      105.62      113.00     19.34 o 
  -7   4   8       20.54       25.79     15.27 o 
  -6   4   8      349.60      325.95     25.11 o 
  -5   4   8      585.31      566.54     31.39 o 
  -4   4   8       38.71       40.37      7.64 o 
  -3   4   8      243.08      258.27      8.84 o 
  -2   4   8     2166.72     2018.87     17.92 o 
  -1   4   8      436.08      415.94      8.03 o 
   0   4   8      371.14      496.32      7.11 o 
   1   4   8        6.74       13.36      5.94 o 
   2   4   8      312.60      321.02      8.31 o 
   3   4   8      798.93      770.07     10.09 o 
   4   4   8      873.29      875.66     15.87 o 
   5   4   8      463.46      475.82     15.10 o 
   6   4   8        4.54        3.70      7.97 o 
   7   4   8      267.64      243.35     12.90 o 
   8   4   8        0.01       -8.14     14.59 o 
  -8   5   8        3.82       18.66     16.63 o 
  -7   5   8      213.96      215.48     19.34 o 
  -6   5   8      252.02      246.13     12.84 o 
  -5   5   8      331.64      348.95     12.95 o 
  -4   5   8      147.92      142.66      9.28 o 
  -3   5   8      938.17      939.92     14.78 o 
  -2   5   8     1154.52     1098.59     13.86 o 
  -1   5   8      344.36      286.72     12.05 o 
   0   5   8      567.93      557.36     10.60 o 
   1   5   8      176.40      177.50      7.91 o 
   2   5   8     1139.13     1158.37     27.49 o 
   3   5   8      885.82      990.82     43.10 o 
   4   5   8     6061.88     6349.16     31.16 o 
   5   5   8      269.94      246.23     12.36 o 
   6   5   8       27.22       12.90     14.59 o 
   7   5   8      120.58      124.88     16.97 o 
   8   5   8       11.83      -13.57     15.95 o 
  -7   6   8      158.17      176.40     13.67 o 
  -6   6   8       97.49       96.68     11.03 o 
  -5   6   8      330.61      327.91     16.97 o 
  -4   6   8      197.35      171.89     10.00 o 
  -3   6   8      862.23      889.78     15.16 o 
  -2   6   8      323.35      302.50      8.96 o 
  -1   6   8      128.42      115.64      5.70 o 
   0   6   8     2837.79     2618.05    133.89 o 
   1   6   8     1054.87      950.89     14.74 o 
   2   6   8      206.15      227.06      9.11 o 
   3   6   8        1.36        0.74      6.90 o 
   4   6   8      472.71      489.77     11.79 o 
   5   6   8     1538.41     1612.61     50.05 o 
   6   6   8      250.27      222.58     27.66 o 
   7   6   8      563.01      576.77     40.89 o 
   8   6   8        0.80       -5.09     16.63 o 
  -7   7   8      381.08      400.45     16.78 o 
  -6   7   8      279.52      277.74     21.72 o 
  -5   7   8      923.39      905.77     18.84 o 
  -4   7   8      527.31      531.20     14.01 o 
  -3   7   8      446.00      432.07     13.40 o 
  -2   7   8      365.08      342.36     21.21 o 
  -1   7   8      234.87      214.87      7.18 o 
   0   7   8      154.63      139.71      8.87 o 
   1   7   8      444.95      439.07     14.59 o 
   2   7   8      666.86      657.21     13.76 o 
   3   7   8      595.54      571.94     23.92 o 
   4   7   8      362.50      350.42     11.57 o 
   5   7   8      241.88      236.59     16.29 o 
   6   7   8      661.63      683.15     18.96 o 
   7   7   8        4.69       18.65     11.64 o 
  -6   8   8      101.29       85.60     16.29 o 
  -5   8   8      105.47      111.32     10.91 o 
  -4   8   8     1602.59     1660.15     39.53 o 
  -3   8   8      240.47      213.01     10.86 o 
  -2   8   8      398.02      328.27     15.10 o 
  -1   8   8      398.01      381.35     13.08 o 
   0   8   8     2455.45     2465.18     25.91 o 
   1   8   8     4233.48     4542.90     34.42 o 
   2   8   8     1310.03     1298.94     20.36 o 
   3   8   8      468.28      487.99     21.72 o 
   4   8   8       63.57       55.86      9.05 o 
   5   8   8       24.01       25.11     14.93 o 
   6   8   8       47.78       37.06     11.83 o 
   7   8   8      157.03      166.65     14.87 o 
  -6   9   8        8.01        2.96     10.03 o 
  -5   9   8      203.49      221.51     12.47 o 
  -4   9   8      129.82      109.95     15.61 o 
  -3   9   8      748.65      801.53     26.13 o 
  -2   9   8       55.43       55.98     17.99 o 
  -1   9   8       27.64       20.70      9.12 o 
   0   9   8        7.09        9.33      8.76 o 
   1   9   8       10.38       13.23      8.88 o 
   2   9   8      121.73      119.28     10.32 o 
   3   9   8       32.49       34.74      9.24 o 
   4   9   8       10.53       10.21      8.60 o 
   5   9   8       73.16       54.30     16.63 o 
   6   9   8       36.15       48.64     12.76 o 
  -5  10   8      325.30      339.00     22.74 o 
  -4  10   8      416.03      455.74     23.75 o 
  -3  10   8      351.23      362.76     20.70 o 
  -2  10   8     1153.28     1220.10     22.67 o 
  -1  10   8      441.43      428.74     31.73 o 
   0  10   8       39.09       49.34     10.18 o 
   1  10   8       17.86       19.32     11.37 o 
   2  10   8        0.64        6.40      9.32 o 
   3  10   8       55.97       48.05     11.20 o 
   4  10   8      348.40      351.10     45.47 o 
   5  10   8       56.86       77.37     16.63 o 
   6  10   8       50.87       40.04     17.99 o 
  -4  11   8        0.07        8.48     15.27 o 
  -3  11   8      571.27      659.01     26.47 o 
  -2  11   8       29.56       22.86     10.48 o 
  -1  11   8      291.15      251.55     26.64 o 
   0  11   8       43.56       44.50     10.34 o 
   1  11   8       14.68        0.91      9.76 o 
   2  11   8       10.25       -2.66      9.61 o 
   3  11   8        1.56        1.05      9.83 o 
   4  11   8      172.74      175.41     22.74 o 
   5  11   8        0.18       16.29     15.61 o 
  -3  12   8      428.46      527.00     25.11 o 
  -2  12   8      378.25      415.82     21.38 o 
  -1  12   8      123.74      124.78     12.90 o 
   0  12   8      661.88      750.70     20.25 o 
   1  12   8        0.13        6.76     10.82 o 
   2  12   8       45.04       60.57     11.31 o 
   3  12   8        5.05       -4.49     13.74 o 
   0  13   8       59.23       67.72     12.66 o 
   1  13   8      129.02       95.80     13.30 o 
  -1 -12   9      171.41      172.73     21.38 o 
   0 -12   9      267.66      302.36     23.41 o 
   1 -12   9       79.28      103.16     18.66 o 
  -4 -11   9       43.70       55.65     18.32 o 
  -3 -11   9      535.63      612.18     28.17 o 
  -2 -11   9        2.92       10.18     15.95 o 
  -1 -11   9      215.48      245.69     21.38 o 
   0 -11   9       26.68       42.08     15.61 o 
   1 -11   9       86.78       81.78     17.65 o 
   2 -11   9       13.65       -0.95     11.35 o 
   3 -11   9       40.32       45.67     11.58 o 
  -5 -10   9      322.78      334.93     23.75 o 
  -4 -10   9       24.14       28.84     16.63 o 
  -3 -10   9       46.80       76.69     17.31 o 
  -2 -10   9       40.06       61.42     16.29 o 
  -1 -10   9        9.22        5.77     15.27 o 
   0 -10   9      357.75      345.45     20.70 o 
   1 -10   9       89.69      118.87     16.46 o 
   2 -10   9      354.13      356.33     17.99 o 
   3 -10   9       35.21       26.58      9.80 o 
   4 -10   9       41.62       46.54     10.82 o 
  -6  -9   9        0.27       10.86     16.29 o 
  -5  -9   9       71.47       70.58     16.97 o 
  -4  -9   9        3.00        4.62     10.24 o 
  -3  -9   9       87.46       73.52     10.66 o 
  -2  -9   9       12.93        5.09     13.23 o 
  -1  -9   9      640.22      655.27     24.43 o 
   0  -9   9        8.52        2.38     13.57 o 
   1  -9   9      894.96      967.13     20.01 o 
   2  -9   9       67.74       73.56     10.18 o 
   3  -9   9        6.55        9.58      9.21 o 
   4  -9   9      409.91      401.99     29.18 o 
   5  -9   9      138.40      113.34     18.32 o 
  -6  -8   9        0.80       10.06     10.42 o 
  -5  -8   9      111.85      113.90     11.38 o 
  -4  -8   9     1123.90     1192.34     24.26 o 
  -3  -8   9        0.96        7.47      9.36 o 
  -2  -8   9       36.53       36.31     13.57 o 
  -1  -8   9      137.24      122.84     14.93 o 
   0  -8   9      206.67      190.47     11.51 o 
   1  -8   9       39.80       39.48      9.22 o 
   2  -8   9        0.81        7.84      8.84 o 
   3  -8   9     4778.86     5059.86     93.49 o 
   4  -8   9      112.05       75.61     10.86 o 
   5  -8   9      139.91      109.95     16.63 o 
   6  -8   9        6.30       -2.38     15.61 o 
  -7  -7   9        1.10       14.99     11.11 o 
  -6  -7   9       22.97       42.26     11.03 o 
  -5  -7   9       23.11       32.87     11.03 o 
  -4  -7   9      267.18      300.12     12.82 o 
  -3  -7   9      252.84      246.70     11.88 o 
  -2  -7   9       23.56       12.22     12.56 o 
  -1  -7   9       61.97       62.10     12.56 o 
   0  -7   9      266.04      253.45     11.16 o 
   1  -7   9     2407.31     2481.20     45.13 o 
   2  -7   9      692.61      718.25     16.80 o 
   3  -7   9      803.95      826.50     16.43 o 
   4  -7   9       30.69       35.18      8.39 o 
   5  -7   9      253.84      246.02     18.32 o 
   6  -7   9      263.67      233.13     18.66 o 
  -7  -6   9      580.90      613.67     43.61 o 
  -6  -6   9      235.00      241.29     13.19 o 
  -5  -6   9       87.25       78.70     10.31 o 
  -4  -6   9        0.84        4.99      9.24 o 
  -3  -6   9     2334.87     2261.64     24.92 o 
  -2  -6   9     2461.89     2509.45     36.31 o 
  -1  -6   9       28.52       25.83      7.67 o 
   0  -6   9     1318.00     1376.72     18.60 o 
   1  -6   9      483.08      474.76     15.95 o 
   2  -6   9      566.84      567.87     22.23 o 
   3  -6   9       15.12        9.94      7.25 o 
   4  -6   9      441.69      423.57     12.14 o 
   5  -6   9      661.30      638.65     23.75 o 
   6  -6   9        1.66       -9.94      9.94 o 
   7  -6   9       10.55       15.87     11.08 o 
  -8  -5   9       71.22       46.83     17.65 o 
  -7  -5   9        0.60        6.70      9.94 o 
  -6  -5   9      225.89      204.53     12.27 o 
  -5  -5   9        3.89        7.80      8.64 o 
  -4  -5   9       62.06       54.91      9.21 o 
  -3  -5   9     1650.63     1617.99     26.64 o 
  -2  -5   9       67.81       53.61     16.29 o 
  -1  -5   9     2704.84     2644.27     29.01 o 
   0  -5   9      426.61      425.77     11.04 o 
   1  -5   9      192.78      182.30      8.25 o 
   2  -5   9       39.91       27.77      6.71 o 
   3  -5   9      516.14      502.99     11.50 o 
   4  -5   9      327.47      291.31     11.37 o 
   5  -5   9       27.77       21.14      9.11 o 
   6  -5   9       10.92       19.71      9.84 o 
   7  -5   9      329.01      340.69     30.03 o 
  -8  -4   9       28.22       55.65     18.32 o 
  -7  -4   9        3.26       17.01     16.46 o 
  -6  -4   9      703.36      728.22     17.26 o 
  -5  -4   9      723.39      695.66     16.08 o 
  -4  -4   9       84.92       81.13      9.32 o 
  -3  -4   9       58.84       52.24      7.91 o 
  -2  -4   9      508.70      463.54     15.95 o 
  -1  -4   9      791.36      816.12     13.91 o 
   0  -4   9     1920.58     1829.22     22.91 o 
   1  -4   9      606.90      648.88     19.34 o 
   2  -4   9      496.34      495.34     15.78 o 
   3  -4   9        8.54        8.73      5.39 o 
   4  -4   9      111.49      124.82      6.71 o 
   5  -4   9      777.41      808.55     21.21 o 
   6  -4   9      428.08      399.81     14.50 o 
   7  -4   9      830.74      829.68     64.31 o 
   8  -4   9      137.04      129.07     12.72 o 
  -8  -3   9      214.20      247.38     21.04 o 
  -7  -3   9       63.17       68.26     10.82 o 
  -6  -3   9        8.78        5.51     11.71 o 
  -5  -3   9      509.49      515.14     14.37 o 
  -4  -3   9      266.60      254.13     10.77 o 
  -3  -3   9       21.27       29.57      7.53 o 
  -2  -3   9      118.67      112.48      6.69 o 
  -1  -3   9     1498.91     1483.13     21.55 o 
   0  -3   9        3.01        0.68      5.28 o 
   1  -3   9     4703.11     5133.76     27.24 o 
   2  -3   9      584.13      588.26     10.19 o 
   3  -3   9      262.75      256.99      7.59 o 
   4  -3   9       58.22       65.78      4.73 o 
   5  -3   9      732.97      774.97     16.64 o 
   6  -3   9      369.49      370.41     14.00 o 
   7  -3   9        0.51        7.09     10.03 o 
   8  -3   9       11.46       14.70     10.76 o 
  -8  -2   9      125.54      163.90     20.02 o 
  -7  -2   9       15.12        9.13      9.94 o 
  -6  -2   9      170.11      180.48     11.40 o 
  -5  -2   9     1159.20     1090.71     17.98 o 
  -4  -2   9      829.52      818.11     15.00 o 
  -3  -2   9      114.23      133.60      8.39 o 
  -2  -2   9      674.82      841.48      9.51 o 
  -1  -2   9      175.33      217.90      4.33 o 
   0  -2   9       71.74      106.44      5.14 o 
   1  -2   9      149.68      178.51      6.76 o 
   2  -2   9     4434.66     4445.76     93.15 o 
   3  -2   9      973.02      939.56     22.23 o 
   4  -2   9        0.09        3.00      2.78 o 
   5  -2   9      567.89      575.62     14.52 o 
   6  -2   9       33.55       26.10      9.18 o 
   7  -2   9       55.41       59.19     10.24 o 
   8  -2   9      557.73      519.37     41.91 o 
  -8  -1   9       11.58       16.63     16.63 o 
  -7  -1   9      367.16      384.86     14.34 o 
  -6  -1   9      226.55      225.00     11.97 o 
  -5  -1   9      880.26      865.48     32.58 o 
  -4  -1   9      362.15      357.67     16.29 o 
  -3  -1   9       54.29       44.90      6.15 o 
  -2  -1   9      174.20      189.44      4.70 o 
  -1  -1   9     2385.13     2282.68     26.53 o 
   0  -1   9     1635.80     1667.45     19.06 o 
   1  -1   9     2638.87     2582.71     18.95 o 
   2  -1   9      241.06      189.69     14.08 o 
   3  -1   9      460.58      417.50     25.57 o 
   4  -1   9      510.57      511.22     18.83 o 
   5  -1   9      374.92      372.36     12.48 o 
   6  -1   9      753.70      735.37     16.91 o 
   7  -1   9      573.15      529.94     43.27 o 
   8  -1   9        3.87        4.16     12.56 o 
  -8   0   9      378.36      414.00     24.77 o 
  -7   0   9       45.15       51.25     10.18 o 
  -6   0   9     1033.36     1075.04     28.50 o 
  -5   0   9       65.31       78.39     13.91 o 
  -4   0   9      143.62      119.38      7.82 o 
  -3   0   9     1030.60     1023.23     13.67 o 
  -2   0   9     6696.66     7241.85    178.83 o 
  -1   0   9       11.69       18.83      3.91 o 
   0   0   9     1962.49     2073.62     13.62 o 
   1   0   9      665.56      628.37     27.49 o 
   2   0   9      154.76      152.32      5.28 o 
   3   0   9     1634.98     1619.15     17.26 o 
   4   0   9       87.08       74.98      7.56 o 
   5   0   9      125.26      104.37     15.27 o 
   6   0   9     4798.14     4902.66     37.78 o 
   7   0   9        4.73        9.69     12.22 o 
   8   0   9      935.86      875.13     87.55 o 
  -8   1   9        9.51        0.68     16.29 o 
  -7   1   9      156.22      140.15     17.65 o 
  -6   1   9      243.28      221.59     17.99 o 
  -5   1   9       76.07       75.00      8.88 o 
  -4   1   9      816.74      815.85     16.80 o 
  -3   1   9       35.77       14.77      6.45 o 
  -2   1   9      505.64      447.13     56.18 o 
  -1   1   9     5347.46     5764.04     51.36 o 
   0   1   9      943.11      930.83     21.89 o 
   1   1   9       48.52       43.63      6.11 o 
   2   1   9       51.16       60.87      7.80 o 
   3   1   9     2803.58     2661.37    124.56 o 
   4   1   9       15.04       14.33      6.60 o 
   5   1   9     1884.97     1909.12     22.12 o 
   6   1   9     1018.78     1040.89     44.28 o 
   7   1   9       22.53       12.97      9.80 o 
   8   1   9      689.52      635.02     67.53 o 
  -8   2   9      344.78      360.04     24.09 o 
  -7   2   9     1534.55     1713.35     38.01 o 
  -6   2   9      170.25      167.64     16.63 o 
  -5   2   9      491.43      473.96     13.43 o 
  -4   2   9      743.29      684.21     15.10 o 
  -3   2   9      132.09      125.21      7.32 o 
  -2   2   9        1.04       10.26      3.06 o 
  -1   2   9      388.30      416.15      6.08 o 
   0   2   9     8945.93     9571.82     45.47 o 
   1   2   9      279.24      300.11      8.04 o 
   2   2   9      120.68      124.89      7.43 o 
   3   2   9     1187.86     1159.18     14.18 o 
   4   2   9      283.31      263.47      9.37 o 
   5   2   9      200.03      202.24     10.00 o 
   6   2   9      492.89      516.86     17.14 o 
   7   2   9       20.43       28.89      9.96 o 
   8   2   9       59.42       61.93     11.28 o 
  -8   3   9        4.34        8.14     16.97 o 
  -7   3   9      141.75      137.10     18.32 o 
  -6   3   9      148.75      154.89     11.99 o 
  -5   3   9       39.55       42.59      8.74 o 
  -4   3   9        8.79        6.68      7.19 o 
  -3   3   9      246.07      295.81     11.03 o 
  -2   3   9       17.47        9.94      5.85 o 
  -1   3   9     3681.32     3898.46     25.45 o 
   0   3   9        1.78        4.95      3.87 o 
   1   3   9        1.08        8.57      5.88 o 
   2   3   9     1562.13     1570.85     17.04 o 
   3   3   9      167.69      158.41      8.76 o 
   4   3   9      278.63      279.92      9.38 o 
   5   3   9      473.87      487.49     13.57 o 
   6   3   9        1.99       -7.42      8.07 o 
   7   3   9       98.43      101.20     10.39 o 
   8   3   9      118.14       96.84     12.00 o 
  -8   4   9      253.09      250.78     21.72 o 
  -7   4   9        1.05      -14.59     14.59 o 
  -6   4   9        1.84        7.93      9.00 o 
  -5   4   9      670.36      679.86     16.46 o 
  -4   4   9      463.76      459.71     12.23 o 
  -3   4   9      137.90      138.85      8.39 o 
  -2   4   9      176.88      159.36      7.39 o 
  -1   4   9       65.50       36.21      5.21 o 
   0   4   9      983.94     1079.30     15.78 o 
   1   4   9     3680.39     3991.03     37.33 o 
   2   4   9     2161.37     2315.21     21.23 o 
   3   4   9      123.79      122.75      8.87 o 
   4   4   9       70.37       69.33      6.04 o 
   5   4   9      703.71      665.10     15.27 o 
   6   4   9       12.88        9.31      8.46 o 
   7   4   9       35.89       35.28      9.42 o 
   8   4   9       67.49       35.29     16.63 o 
  -8   5   9        1.35       12.56     16.97 o 
  -7   5   9      124.02      147.95     20.02 o 
  -6   5   9      333.35      346.77     14.04 o 
  -5   5   9      233.11      225.99     26.81 o 
  -4   5   9      129.41      122.19      9.22 o 
  -3   5   9       29.43       31.65      8.65 o 
  -2   5   9     1181.43     1101.06     14.11 o 
  -1   5   9       87.63       55.07      8.99 o 
   0   5   9        3.62        1.38      3.44 o 
   1   5   9     2223.69     2053.21     98.82 o 
   2   5   9      407.63      442.49     10.43 o 
   3   5   9       36.52       35.12      5.64 o 
   4   5   9      499.31      491.86      9.46 o 
   5   5   9      151.51      168.56     20.87 o 
   6   5   9       44.78       47.51     15.27 o 
   7   5   9       81.93       54.63     16.63 o 
   8   5   9      100.78       94.68     17.99 o 
  -7   6   9       38.82       41.50     18.15 o 
  -6   6   9      656.47      699.40     18.70 o 
  -5   6   9      285.31      241.47     23.41 o 
  -4   6   9      742.81      716.96     58.71 o 
  -3   6   9     3364.81     3439.79     34.95 o 
  -2   6   9        1.90        4.93      5.84 o 
  -1   6   9     1490.92     1439.01     46.83 o 
   0   6   9      335.62      302.04     18.15 o 
   1   6   9      861.73      825.15     14.24 o 
   2   6   9       49.32       42.79      7.19 o 
   3   6   9      817.95      805.42     22.57 o 
   4   6   9      224.06      202.68      8.07 o 
   5   6   9      346.65      328.38     14.02 o 
   6   6   9       16.03       24.42     10.55 o 
   7   6   9       76.64       76.96     12.60 o 
   8   6   9        0.50        7.71     12.95 o 
  -7   7   9        4.78       10.82     11.03 o 
  -6   7   9       42.10       40.28     10.09 o 
  -5   7   9       57.76       38.83      9.52 o 
  -4   7   9       22.83       23.53      8.48 o 
  -3   7   9       12.37       18.17      7.25 o 
  -2   7   9        6.86        5.39      7.80 o 
  -1   7   9        0.13        0.60      4.35 o 
   0   7   9     1710.60     1714.52     21.23 o 
   1   7   9      670.05      665.38     14.13 o 
   2   7   9       22.09       30.88      7.77 o 
   3   7   9       93.79       75.53     12.73 o 
   4   7   9      291.94      250.65     10.73 o 
   5   7   9        0.13       11.36     15.61 o 
   6   7   9      290.91      295.62     18.83 o 
   7   7   9        0.01       -0.67     11.99 o 
  -6   8   9       53.42       64.78     19.68 o 
  -5   8   9       39.43       40.73      9.94 o 
  -4   8   9       89.03       93.01     13.40 o 
  -3   8   9       54.15       35.14      7.47 o 
  -2   8   9      242.96      224.65     16.29 o 
  -1   8   9       12.42       11.34      8.87 o 
   0   8   9      236.79      225.39     11.03 o 
   1   8   9     1083.29     1035.28     27.66 o 
   2   8   9     3314.15     3280.50     29.82 o 
   3   8   9     1778.03     1855.84     47.17 o 
   4   8   9       51.16       41.42      8.64 o 
   5   8   9        6.53        1.36     19.34 o 
   6   8   9       61.70       63.28     12.23 o 
   7   8   9      162.89      154.02     14.87 o 
  -6   9   9       78.24       85.32     14.42 o 
  -5   9   9      427.84      472.03     24.77 o 
  -4   9   9       81.06       88.91     15.61 o 
  -3   9   9       19.36       19.34     13.91 o 
  -2   9   9       41.50       30.54     13.91 o 
  -1   9   9       48.02       39.94      9.52 o 
   0   9   9      362.55      324.39     12.96 o 
   1   9   9       30.47       13.55      8.76 o 
   2   9   9        5.21        7.78      8.98 o 
   3   9   9     2314.79     2416.79     38.18 o 
   4   9   9      153.97      146.75     10.77 o 
   5   9   9       55.39       38.69     16.97 o 
   6   9   9      473.85      479.66     18.60 o 
  -5  10   9      272.37      353.94     23.08 o 
  -4  10   9       77.36       79.75     16.29 o 
  -3  10   9       22.89       28.50     14.59 o 
  -2  10   9      603.91      637.29     24.09 o 
  -1  10   9       94.94      103.55     11.16 o 
   0  10   9       85.13       85.67     16.63 o 
   1  10   9      261.95      221.43     12.34 o 
   2  10   9       61.43       45.64     10.20 o 
   3  10   9      770.49      792.36     65.32 o 
   4  10   9      118.80      110.82     11.06 o 
   5  10   9       87.11      135.74     17.65 o 
   6  10   9        2.78        0.96     13.14 o 
  -4  11   9       17.75       34.27     15.95 o 
  -3  11   9       21.85       -3.05     14.25 o 
  -2  11   9        2.68       -3.39     13.57 o 
  -1  11   9        4.18       11.08     10.42 o 
   0  11   9        3.24        6.26      9.85 o 
   1  11   9        2.33        6.29      9.76 o 
   2  11   9      554.74      581.08     17.27 o 
   3  11   9       72.62       70.24     11.03 o 
   4  11   9      156.99      156.31     19.17 o 
   5  11   9       71.60       35.97     17.65 o 
  -2  12   9       45.93       43.44     15.95 o 
  -1  12   9      240.97      242.16     33.76 o 
   0  12   9      357.74      363.24     15.89 o 
   1  12   9      105.32      106.86     12.42 o 
   2  12   9       60.55       74.19     11.49 o 
   3  12   9        0.20       -3.93     10.77 o 
  -3 -11  10      390.27      448.27     26.13 o 
  -2 -11  10       19.32       30.20     16.97 o 
  -1 -11  10      129.55      111.98     17.99 o 
   0 -11  10        3.55       10.52     15.61 o 
   1 -11  10      306.06      310.50     21.38 o 
   2 -11  10       19.43       28.96     14.59 o 
   3 -11  10       13.84       26.98     11.04 o 
  -5 -10  10       23.59       39.02     18.32 o 
  -4 -10  10        0.82       -4.07     15.27 o 
  -3 -10  10      147.66      169.33     19.34 o 
  -2 -10  10       70.93      103.16     16.97 o 
  -1 -10  10      166.22      172.73     17.99 o 
   0 -10  10        4.34       -1.02     14.93 o 
   1 -10  10      334.10      333.33     15.95 o 
   2 -10  10      196.97      206.73     13.14 o 
   3 -10  10       12.40       13.66     10.18 o 
   4 -10  10      236.29      219.90     16.29 o 
  -5  -9  10       46.71       49.20     16.97 o 
  -4  -9  10      160.29      169.60     12.31 o 
  -3  -9  10      191.15      193.89     17.82 o 
  -2  -9  10      431.64      348.51     20.70 o 
  -1  -9  10       34.29       19.00     13.57 o 
   0  -9  10       90.26       82.11     16.29 o 
   1  -9  10      196.27      194.51     19.51 o 
   2  -9  10      365.60      372.24     30.20 o 
   3  -9  10      134.18      131.24     11.06 o 
   4  -9  10        8.86        7.19      9.45 o 
   5  -9  10       88.78      107.23     17.99 o 
  -6  -8  10      109.78      122.10     12.90 o 
  -5  -8  10        0.02        1.40     13.23 o 
  -4  -8  10      505.46      527.44     15.92 o 
  -3  -8  10      409.19      377.61     20.53 o 
  -2  -8  10       47.95       70.58     14.93 o 
  -1  -8  10      746.52      711.94     24.09 o 
   0  -8  10       27.37       21.71      9.24 o 
   1  -8  10        1.15        2.55      9.08 o 
   2  -8  10      123.94       88.57     15.44 o 
   3  -8  10     1036.15     1015.69     19.47 o 
   4  -8  10      546.04      555.06     21.21 o 
   5  -8  10       65.36       21.04     15.27 o 
   6  -8  10       13.99       13.57     15.95 o 
  -7  -7  10      113.36      105.95     13.32 o 
  -6  -7  10        6.55        8.70     10.28 o 
  -5  -7  10      318.45      316.94     14.04 o 
  -4  -7  10       11.26        1.59      9.83 o 
  -3  -7  10      889.43      815.64     17.50 o 
  -2  -7  10     3195.42     3236.32     44.45 o 
  -1  -7  10       31.01       28.20     10.86 o 
   0  -7  10       39.48       36.65      9.00 o 
   1  -7  10       87.17       93.42      9.61 o 
   2  -7  10        2.90       11.74      8.25 o 
   3  -7  10      447.11      440.95     13.28 o 
   4  -7  10       45.68       44.67      8.56 o 
   5  -7  10      672.72      679.37     26.13 o 
   6  -7  10        0.19        8.14     13.91 o 
  -7  -6  10       15.59        6.29     10.79 o 
  -6  -6  10       43.57       34.89     11.20 o 
  -5  -6  10       64.25       80.51     12.90 o 
  -4  -6  10     1027.17     1015.86     18.95 o 
  -3  -6  10      158.60      144.71     10.90 o 
  -2  -6  10     3098.08     3233.61     42.08 o 
  -1  -6  10     6266.53     6429.84     94.00 o 
   0  -6  10      149.85      129.68      8.98 o 
   1  -6  10        2.70        1.89     11.03 o 
   2  -6  10      449.40      412.31     17.65 o 
   3  -6  10      229.72      199.66     35.29 o 
   4  -6  10       97.40       87.93      8.65 o 
   5  -6  10        1.53        4.07     13.23 o 
   6  -6  10       15.34       24.09     14.25 o 
   7  -6  10      142.36      139.84     14.08 o 
  -7  -5  10       46.79       60.13     11.69 o 
  -6  -5  10       17.69       26.68     10.28 o 
  -5  -5  10       73.77       79.34     22.40 o 
  -4  -5  10       23.85       18.63      8.79 o 
  -3  -5  10      698.93      676.32     15.11 o 
  -2  -5  10        3.50       13.57     10.86 o 
  -1  -5  10      246.93      250.57      9.94 o 
   0  -5  10      492.13      477.96     11.76 o 
   1  -5  10      235.13      225.09      9.11 o 
   2  -5  10       15.50       15.98      6.85 o 
   3  -5  10      330.99      318.54     10.35 o 
   4  -5  10      643.21      618.79     20.70 o 
   5  -5  10       21.19       16.97     12.90 o 
   6  -5  10        4.87       -6.79      9.45 o 
   7  -5  10      120.01      118.97     24.77 o 
  -8  -4  10        0.47      -17.31     17.31 o 
  -7  -4  10      151.70      160.34     12.31 o 
  -6  -4  10      420.00      464.01     26.98 o 
  -5  -4  10       36.99       40.17     22.57 o 
  -4  -4  10       54.26       47.02      9.83 o 
  -3  -4  10     1834.55     1820.84     43.44 o 
  -2  -4  10       23.55       23.97      6.18 o 
  -1  -4  10      142.34      155.32      8.04 o 
   0  -4  10     2133.79     1997.52     19.56 o 
   1  -4  10      420.83      465.41     10.77 o 
   2  -4  10       21.51       17.46      6.12 o 
   3  -4  10      323.15      320.43      9.35 o 
   4  -4  10       10.45        9.98      5.59 o 
   5  -4  10      385.96      414.58     32.58 o 
   6  -4  10       44.89       47.77     10.07 o 
   7  -4  10      660.08      699.74     33.43 o 
   8  -4  10       26.40        6.31     11.64 o 
  -8  -3  10      321.02      362.76     23.75 o 
  -7  -3  10      202.68      197.90     20.02 o 
  -6  -3  10       68.42       66.03     10.63 o 
  -5  -3  10     1623.19     1563.59     22.04 o 
  -4  -3  10      562.56      549.59     14.02 o 
  -3  -3  10      199.93      183.57     12.90 o 
  -2  -3  10      311.59      301.17      8.56 o 
  -1  -3  10     3909.41     4135.38     56.50 o 
   0  -3  10      304.30      282.15     11.54 o 
   1  -3  10      306.06      307.81     11.71 o 
   2  -3  10      269.44      263.04      8.31 o 
   3  -3  10      299.07      308.74      8.41 o 
   4  -3  10      247.63      200.14     21.29 o 
   5  -3  10       15.91       25.09      8.94 o 
   6  -3  10      413.68      394.55     33.93 o 
   7  -3  10        5.11        1.59     10.18 o 
   8  -3  10       21.04        6.00     10.51 o 
  -8  -2  10      161.99      166.28     20.36 o 
  -7  -2  10        1.72        8.23      9.94 o 
  -6  -2  10     1581.05     1566.25     23.11 o 
  -5  -2  10     1791.93     1778.53     37.16 o 
  -4  -2  10     1514.78     1412.75     19.31 o 
  -3  -2  10      100.93      107.00      8.60 o 
  -2  -2  10       23.87       15.94      4.44 o 
  -1  -2  10     6052.90     6709.38    115.53 o 
   0  -2  10      463.50      547.34      7.75 o 
   1  -2  10     2966.06     3071.58     14.49 o 
   2  -2  10      728.64      712.58     10.59 o 
   3  -2  10       11.84        9.62      4.18 o 
   4  -2  10      105.88       89.64     13.50 o 
   5  -2  10       39.49       42.00      9.16 o 
   6  -2  10        0.00        3.57      9.24 o 
   7  -2  10       45.77       32.85     10.43 o 
   8  -2  10       15.80        6.57     10.97 o 
  -8  -1  10      151.78      144.22     19.68 o 
  -7  -1  10      203.36      199.77     12.79 o 
  -6  -1  10       38.95       51.70     10.28 o 
  -5  -1  10        3.58        4.47      8.74 o 
  -4  -1  10        0.42       -2.71     11.20 o 
  -3  -1  10     2716.23     2773.34     66.85 o 
  -2  -1  10      178.41      148.74      4.90 o 
  -1  -1  10       56.48       67.80      3.93 o 
   0  -1  10     4074.20     4557.70     25.20 o 
   1  -1  10     4900.31     5070.83     18.73 o 
   2  -1  10      299.51      296.44     18.49 o 
   3  -1  10      245.87      212.40     24.43 o 
   4  -1  10       88.74       81.83      8.52 o 
   5  -1  10      306.90      311.05     12.24 o 
   6  -1  10       72.52       67.06     15.95 o 
   7  -1  10        2.00       -6.75     16.63 o 
   8  -1  10     1266.60     1199.85    125.56 o 
  -8   0  10      747.35      860.92     31.22 o 
  -7   0  10       66.51       74.82     12.39 o 
  -6   0  10       32.67       54.30     15.95 o 
  -5   0  10      229.64      196.82     15.95 o 
  -4   0  10      174.09      152.92      8.56 o 
  -3   0  10      620.05      642.39     11.64 o 
  -2   0  10     3852.73     3747.30     49.21 o 
  -1   0  10       49.96       61.40      4.40 o 
   0   0  10      200.53      195.97      6.28 o 
   1   0  10      155.55      149.82     10.86 o 
   2   0  10      390.37      364.36      7.19 o 
   3   0  10       67.33       61.58      3.50 o 
   4   0  10      551.26      550.01     28.17 o 
   5   0  10      666.85      651.98     14.98 o 
   6   0  10       48.35       45.96     10.32 o 
   7   0  10        2.71        3.42      9.59 o 
   8   0  10      314.08      283.31     35.97 o 
  -8   1  10       81.04       91.62     18.32 o 
  -7   1  10        1.49       15.61     15.27 o 
  -6   1  10      220.58      224.99     18.32 o 
  -5   1  10       40.85       34.83      8.39 o 
  -4   1  10        7.64        7.25      7.00 o 
  -3   1  10     2368.52     2103.39     19.40 o 
  -2   1  10      241.14      220.00     17.65 o 
  -1   1  10     1180.76     1203.90     17.94 o 
   0   1  10     7887.82     9350.50     91.45 o 
   1   1  10     1002.74     1053.64     12.36 o 
   2   1  10     1335.13     1325.93     15.78 o 
   3   1  10      128.62       92.05     11.03 o 
   4   1  10       42.31       44.12      7.39 o 
   5   1  10      457.28      441.33     13.17 o 
   6   1  10        0.00        2.93      8.60 o 
   7   1  10      143.39      121.24     11.54 o 
   8   1  10     2251.64     2340.23    147.95 o 
  -8   2  10       22.70       19.00     17.99 o 
  -7   2  10     4304.16     4712.47     60.06 o 
  -6   2  10     2017.26     2139.56     38.35 o 
  -5   2  10      280.00      291.37     12.31 o 
  -4   2  10      478.14      476.54     12.34 o 
  -3   2  10      256.83      256.35      9.35 o 
  -2   2  10       26.71       14.52      2.43 o 
  -1   2  10     2233.38     2379.99     22.60 o 
   0   2  10      153.47      120.84      6.33 o 
   1   2  10       25.25       20.19      6.00 o 
   2   2  10        2.09        7.45      6.47 o 
   3   2  10      119.60      101.12     11.54 o 
   4   2  10       23.42       24.37      7.00 o 
   5   2  10      871.21      893.46     16.04 o 
   6   2  10        5.43        7.35      8.25 o 
   7   2  10       76.92       86.25     10.31 o 
   8   2  10        1.35       -9.41     10.31 o 
  -8   3  10       74.06       94.00     19.34 o 
  -7   3  10       25.64       28.50     15.27 o 
  -6   3  10      152.79      175.04     11.88 o 
  -5   3  10        1.41       10.68      8.74 o 
  -4   3  10       37.80       34.01      7.80 o 
  -3   3  10      788.08      798.03     13.67 o 
  -2   3  10      709.35      739.24     10.51 o 
  -1   3  10     1909.52     1856.82     15.69 o 
   0   3  10      138.40      174.19      5.33 o 
   1   3  10     2252.12     2517.57     20.01 o 
   2   3  10     1428.09     1469.46     16.92 o 
   3   3  10      663.57      665.94     13.56 o 
   4   3  10      163.40      154.20     17.65 o 
   5   3  10      488.33      535.39     13.21 o 
   6   3  10       62.76       58.88      9.05 o 
   7   3  10       98.52      107.14     10.90 o 
   8   3  10       85.75       82.54     11.73 o 
  -8   4  10      134.38      145.58     19.68 o 
  -7   4  10       30.60       26.47     14.25 o 
  -6   4  10      170.63      181.19     12.24 o 
  -5   4  10     1033.81     1019.03     18.57 o 
  -4   4  10     1605.90     1617.56     20.60 o 
  -3   4  10       63.75       42.40      7.32 o 
  -2   4  10        6.25        1.70      5.70 o 
  -1   4  10     1401.65     1333.16     28.34 o 
   0   4  10      926.69      868.39     10.73 o 
   1   4  10       67.77       48.68      6.84 o 
   2   4  10      856.28      876.32     14.28 o 
   3   4  10        1.88        7.37      7.53 o 
   4   4  10        0.44       -0.51      5.58 o 
   5   4  10       22.60       21.83     10.69 o 
   6   4  10      277.32      259.71     14.08 o 
   7   4  10       67.44       87.21     16.63 o 
   8   4  10       16.99       11.20     15.61 o 
  -7   5  10      157.07      201.67     13.86 o 
  -6   5  10      501.36      507.05     21.21 o 
  -5   5  10       23.42       15.59      8.60 o 
  -4   5  10      194.73      166.62     17.31 o 
  -3   5  10      457.62      443.91     11.55 o 
  -2   5  10       36.61       33.76      6.44 o 
  -1   5  10      206.91      177.70     10.01 o 
   0   5  10      383.80      347.22      7.80 o 
   1   5  10      762.70      697.18     38.69 o 
   2   5  10     1115.86     1174.81     24.09 o 
   3   5  10        1.11        1.27      8.65 o 
   4   5  10      121.89       99.37     10.07 o 
   5   5  10       29.16       32.25      9.96 o 
   6   5  10      489.82      494.45     16.44 o 
   7   5  10       96.82       87.21     17.65 o 
   8   5  10       20.81       53.28     16.63 o 
  -7   6  10        0.90       14.93     11.01 o 
  -6   6  10      168.11      151.53     18.15 o 
  -5   6  10      246.62      230.35     34.10 o 
  -4   6  10       11.78        1.70      7.49 o 
  -3   6  10     3203.79     3314.73     52.77 o 
  -2   6  10       47.79       41.43      6.59 o 
  -1   6  10       15.50       12.45      4.79 o 
   0   6  10       90.03       66.62      8.31 o 
   1   6  10      757.61      756.42     14.42 o 
   2   6  10      119.84      104.03      7.99 o 
   3   6  10       68.48       65.15      7.97 o 
   4   6  10      134.47      129.92      7.55 o 
   5   6  10      144.60      152.42     12.34 o 
   6   6  10        3.85        3.56     10.44 o 
   7   6  10        8.68        5.03     11.75 o 
  -7   7  10        1.84        7.77     11.49 o 
  -6   7  10      677.54      659.66     18.30 o 
  -5   7  10     1097.80     1121.64     20.82 o 
  -4   7  10       64.19       52.71      8.88 o 
  -3   7  10     4559.99     4741.94     33.27 o 
  -2   7  10      138.07       99.82     10.52 o 
  -1   7  10       12.79        2.14      6.45 o 
   0   7  10      323.24      290.19     11.16 o 
   1   7  10      682.75      665.97     14.85 o 
   2   7  10      291.94      288.28     10.91 o 
   3   7  10      578.68      546.91     27.66 o 
   4   7  10      645.57      612.29     14.17 o 
   5   7  10      210.90      220.06     13.19 o 
   6   7  10       55.13       67.07     12.36 o 
   7   7  10       11.82       11.83     12.47 o 
  -6   8  10      113.90      104.64     12.27 o 
  -5   8  10       41.15       28.94     12.05 o 
  -4   8  10       77.80       68.81      8.88 o 
  -3   8  10      166.71      122.78     13.91 o 
  -2   8  10     1280.95     1270.50     29.86 o 
  -1   8  10     1880.87     1877.25     34.61 o 
   0   8  10       19.99       19.23      8.60 o 
   1   8  10      266.86      262.21     11.64 o 
   2   8  10     1170.76     1116.54     18.88 o 
   3   8  10       79.47       86.76      9.52 o 
   4   8  10       17.47       10.52      8.28 o 
   5   8  10       44.04       55.96     11.93 o 
   6   8  10       26.71       16.05     11.62 o 
   7   8  10        1.40       -0.05     12.95 o 
  -5   9  10       35.47       34.61     16.97 o 
  -4   9  10      173.23      163.22     17.65 o 
  -3   9  10        1.74        0.34     12.90 o 
  -2   9  10      485.95      453.70     21.38 o 
  -1   9  10      111.48      111.98     15.95 o 
   0   9  10      340.36      391.29     27.83 o 
   1   9  10      138.61      131.56     11.54 o 
   2   9  10        4.39        4.43      8.88 o 
   3   9  10     1535.14     1605.30     23.52 o 
   4   9  10      264.02      252.62     12.47 o 
   5   9  10      441.70      466.60     24.77 o 
   6   9  10       86.28       72.26     13.19 o 
  -5  10  10      469.42      529.04     27.15 o 
  -4  10  10        3.82       -2.04     15.27 o 
  -3  10  10        2.64        3.73     13.57 o 
  -2  10  10        0.08        0.68     13.57 o 
  -1  10  10      100.29      127.73     24.60 o 
   0  10  10      462.41      513.07     16.31 o 
   1  10  10       39.39       24.02      9.96 o 
   2  10  10       29.94       28.35      9.96 o 
   3  10  10      147.85      166.27     11.88 o 
   4  10  10       13.82       18.13     11.71 o 
   5  10  10      390.26      317.29     22.74 o 
  -4  11  10       73.60       80.09     17.99 o 
  -3  11  10       10.91        2.71     15.95 o 
  -2  11  10       32.44       34.95     15.95 o 
  -1  11  10      279.68      273.29     14.76 o 
   0  11  10        1.86       10.64     10.18 o 
   1  11  10      237.67      231.02     13.67 o 
   2  11  10     1039.39     1092.57     22.31 o 
   3  11  10       14.65       10.70     10.07 o 
   4  11  10      282.91      206.32     19.00 o 
  -2  12  10        2.96       -2.04     14.93 o 
  -1  12  10      100.36       99.09     12.94 o 
   0  12  10       32.00       26.14     11.40 o 
   1  12  10       58.13       57.08     11.51 o 
   2  12  10      231.33      236.06     18.83 o 
   3  12  10        0.17       -9.40     11.16 o 
  -3 -11  11      111.14      105.20     19.34 o 
  -2 -11  11       38.96       61.08     17.31 o 
  -1 -11  11        7.26       18.32     17.65 o 
   0 -11  11        6.70        3.05     16.63 o 
   1 -11  11      439.31      545.67     26.13 o 
   2 -11  11      139.48      139.66     13.86 o 
  -4 -10  11        4.31        3.73     17.31 o 
  -3 -10  11      333.28      353.94     23.41 o 
  -2 -10  11      727.30      812.73     29.18 o 
  -1 -10  11       66.64       58.03     15.95 o 
   0 -10  11       87.25       80.09     16.29 o 
   1 -10  11      120.14      134.19     12.95 o 
   2 -10  11      247.10      277.24     26.47 o 
   3 -10  11       73.68       69.89     12.56 o 
   4 -10  11      348.85      416.38     25.45 o 
  -5  -9  11       37.51       24.09     17.65 o 
  -4  -9  11      392.15      444.74     15.92 o 
  -3  -9  11      264.40      285.97     18.15 o 
  -2  -9  11      483.88      483.57     23.75 o 
  -1  -9  11       30.21       13.91     12.90 o 
   0  -9  11       67.00       48.44     10.20 o 
   1  -9  11      433.23      429.12     15.44 o 
   2  -9  11        0.69        3.14      9.85 o 
   3  -9  11      181.07      224.63     17.31 o 
   4  -9  11        1.59       12.56     16.29 o 
   5  -9  11       87.28       94.34     17.99 o 
  -6  -8  11        1.00       -0.47     10.68 o 
  -5  -8  11      509.01      542.71     26.47 o 
  -4  -8  11       24.61       36.31     10.80 o 
  -3  -8  11        4.15        9.46      9.80 o 
  -2  -8  11      117.17      136.76     15.95 o 
  -1  -8  11       91.05       87.21     14.93 o 
   0  -8  11      591.43      623.31     16.30 o 
   1  -8  11      454.90      447.24     19.85 o 
   2  -8  11        1.53        5.25      8.94 o 
   3  -8  11        1.26        0.54      9.03 o 
   4  -8  11       59.61       62.47      9.42 o 
   5  -8  11       61.22       89.59     17.65 o 
  -6  -7  11      558.08      629.71     18.47 o 
  -5  -7  11       35.07       36.09     11.16 o 
  -4  -7  11      112.61       85.44     11.40 o 
  -3  -7  11      702.84      619.61     16.97 o 
  -2  -7  11      341.82      282.33     17.99 o 
  -1  -7  11     1222.03     1280.74     20.51 o 
   0  -7  11      466.86      464.94     13.91 o 
   1  -7  11      532.29      532.66     14.61 o 
   2  -7  11       15.90       21.49      8.65 o 
   3  -7  11       68.54       57.73      8.64 o 
   4  -7  11       47.99       42.15      8.31 o 
   5  -7  11      677.87      716.36     27.15 o 
   6  -7  11      318.19      333.91     22.74 o 
  -7  -6  11        0.03       -9.38     11.49 o 
  -6  -6  11        3.37        5.72     10.87 o 
  -5  -6  11      537.78      587.78     26.13 o 
  -4  -6  11     1349.33     1217.14     20.99 o 
  -3  -6  11       27.00       27.57      9.59 o 
  -2  -6  11      298.32      250.10     16.29 o 
  -1  -6  11       49.24       46.87     11.37 o 
   0  -6  11      113.79       97.49     12.39 o 
   1  -6  11        0.22        0.60      7.25 o 
   2  -6  11      280.38      278.75     11.06 o 
   3  -6  11      237.45      225.99     10.44 o 
   4  -6  11      178.25      150.96     22.06 o 
   5  -6  11      421.56      444.20     22.06 o 
   6  -6  11      215.32      200.89     18.32 o 
   7  -6  11        5.93       -2.04     15.27 o 
  -7  -5  11       37.09       33.98     13.74 o 
  -6  -5  11      238.57      244.83     17.31 o 
  -5  -5  11      258.82      270.27     17.65 o 
  -4  -5  11      326.08      351.98     14.42 o 
  -3  -5  11       62.43       51.72      9.18 o 
  -2  -5  11       43.06       40.72     11.54 o 
  -1  -5  11     1079.76     1041.88     34.10 o 
   0  -5  11     1804.69     1820.50     27.32 o 
   1  -5  11     1283.39     1313.25     19.51 o 
   2  -5  11        8.38        4.73      6.76 o 
   3  -5  11       55.08       53.77      7.25 o 
   4  -5  11      414.79      359.52     32.92 o 
   5  -5  11        0.79        2.38     13.23 o 
   6  -5  11       17.98        8.14     13.23 o 
   7  -5  11        0.08      -10.93     10.93 o 
  -8  -4  11        5.75        7.68     24.43 o 
  -7  -4  11       85.21       91.10     11.31 o 
  -6  -4  11      687.88      690.04     18.23 o 
  -5  -4  11      149.77      134.62     10.92 o 
  -4  -4  11      309.64      272.38     14.08 o 
  -3  -4  11     1982.20     1999.75     23.15 o 
  -2  -4  11      438.27      464.78     11.16 o 
  -1  -4  11      123.13      131.84     11.71 o 
   0  -4  11        0.59        5.68      6.12 o 
   1  -4  11       15.57       23.86      6.18 o 
   2  -4  11        1.44        3.05      5.70 o 
   3  -4  11      318.28      325.67      9.73 o 
   4  -4  11       26.62       20.77      5.46 o 
   5  -4  11        0.10       10.52     12.90 o 
   6  -4  11        1.82        2.81      9.62 o 
   7  -4  11        0.45        1.80     11.54 o 
  -8  -3  11      420.81      435.91     22.40 o 
  -7  -3  11      139.42      145.52     12.47 o 
  -6  -3  11      648.46      648.72     22.91 o 
  -5  -3  11      164.01      153.84     11.75 o 
  -4  -3  11     1689.61     1728.84     40.89 o 
  -3  -3  11      431.91      383.93     22.57 o 
  -2  -3  11       34.60       25.19      5.77 o 
  -1  -3  11     1061.15     1085.85     32.41 o 
   0  -3  11       83.51       68.19      6.48 o 
   1  -3  11     2220.91     2371.08     24.06 o 
   2  -3  11      782.45      870.20     12.88 o 
   3  -3  11      477.09      443.51      9.60 o 
   4  -3  11      314.73      286.41     16.63 o 
   5  -3  11       54.36       45.43      9.70 o 
   6  -3  11      215.61      218.78     12.45 o 
   7  -3  11       34.36       30.34     10.73 o 
   8  -3  11       32.80       54.44     12.15 o 
  -8  -2  11      194.54      197.05     13.82 o 
  -7  -2  11       90.94      101.42     12.42 o 
  -6  -2  11      344.63      331.16     19.85 o 
  -5  -2  11       74.80       74.10     10.55 o 
  -4  -2  11      112.13      121.55     10.86 o 
  -3  -2  11      666.18      631.18     15.95 o 
  -2  -2  11      397.67      415.75      6.39 o 
  -1  -2  11      689.85      609.79      8.88 o 
   0  -2  11       50.48       51.43      4.12 o 
   1  -2  11     1312.80     1490.28     10.88 o 
   2  -2  11       86.51       84.63      5.84 o 
   3  -2  11      273.05      237.21     17.82 o 
   4  -2  11      465.74      423.16     17.65 o 
   5  -2  11      187.39      172.48     12.56 o 
   6  -2  11       64.57       59.20     11.54 o 
   7  -2  11      658.23      709.64     78.73 o 
   8  -2  11       95.15       73.75     12.55 o 
  -8  -1  11       20.90       12.26     11.01 o 
  -7  -1  11       15.40       12.30     10.92 o 
  -6  -1  11      700.82      653.53     21.38 o 
  -5  -1  11      266.64      252.45     12.10 o 
  -4  -1  11      154.19      185.28     14.93 o 
  -3  -1  11      460.91      433.49     21.21 o 
  -2  -1  11     1954.22     1708.65     23.02 o 
  -1  -1  11      974.55     1033.95      8.81 o 
   0  -1  11       11.37       28.38      3.90 o 
   1  -1  11     3937.68     4367.92     18.25 o 
   2  -1  11      518.23      514.39     21.21 o 
   3  -1  11       11.44        6.63      3.97 o 
   4  -1  11        2.34       -3.05     10.86 o 
   5  -1  11      906.69      834.48     15.64 o 
   6  -1  11     1133.70     1199.88     21.23 o 
   7  -1  11      286.99      262.23     31.22 o 
   8  -1  11       11.63       18.77     11.33 o 
  -8   0  11       16.28       23.49     11.40 o 
  -7   0  11        9.09       14.60     10.90 o 
  -6   0  11        0.09        6.11     14.93 o 
  -5   0  11      876.33      788.64     24.09 o 
  -4   0  11       38.50       42.26      7.25 o 
  -3   0  11      123.87      114.68     11.20 o 
  -2   0  11     2686.93     2650.40     17.33 o 
  -1   0  11      678.68      687.82      8.74 o 
   0   0  11      211.82      206.75      6.22 o 
   1   0  11     1009.09     1061.07     13.74 o 
   2   0  11       27.17       34.38      4.12 o 
   3   0  11       36.98       21.14      3.21 o 
   4   0  11        3.39        8.49      7.56 o 
   5   0  11      447.92      440.34     21.55 o 
   6   0  11        5.65       10.01      9.60 o 
   7   0  11        9.26       -6.00      9.35 o 
   8   0  11     1375.24     1246.18    151.01 o 
  -8   1  11        7.99      -10.86     17.65 o 
  -7   1  11       17.82       17.99     16.29 o 
  -6   1  11      425.45      459.13     22.40 o 
  -5   1  11      229.64      215.37     18.15 o 
  -4   1  11      120.59      123.83      8.64 o 
  -3   1  11      132.06      140.12      8.12 o 
  -2   1  11      135.77      135.64      3.77 o 
  -1   1  11       59.19       64.79      4.89 o 
   0   1  11     1432.23     1573.45     42.76 o 
   1   1  11     1730.43     1834.79     20.53 o 
   2   1  11      157.15      138.07     10.35 o 
   3   1  11      465.30      470.83     49.71 o 
   4   1  11      191.46      166.16      9.03 o 
   5   1  11      286.01      281.86     11.88 o 
   6   1  11       49.99       54.50     18.83 o 
   7   1  11      353.57      297.91     35.29 o 
   8   1  11      876.10      978.22    124.88 o 
  -8   2  11       10.40      -15.95     15.95 o 
  -7   2  11      477.59      506.64     25.11 o 
  -6   2  11      189.90      208.96     23.08 o 
  -5   2  11        5.77        7.18      8.74 o 
  -4   2  11     1107.34     1105.80     18.32 o 
  -3   2  11      447.15      439.26     19.68 o 
  -2   2  11      260.66      225.11      5.57 o 
  -1   2  11     2746.03     3146.81     52.97 o 
   0   2  11      215.37      270.74      7.63 o 
   1   2  11      984.63     1068.08     32.24 o 
   2   2  11      312.42      375.31      9.96 o 
   3   2  11      642.52      598.67     12.60 o 
   4   2  11        0.06        2.00      7.00 o 
   5   2  11      881.00      890.22     26.81 o 
   6   2  11       26.71       27.91      8.97 o 
   7   2  11        5.25        0.65      9.35 o 
   8   2  11       55.91       59.37     25.62 o 
  -8   3  11        4.60       -9.16     16.97 o 
  -7   3  11       88.18       98.41     16.63 o 
  -6   3  11        0.07        6.41      9.46 o 
  -5   3  11      435.83      443.35     42.08 o 
  -4   3  11     2034.84     1926.49     22.07 o 
  -3   3  11       10.30        5.43      6.48 o 
  -2   3  11       57.29       45.96      3.83 o 
  -1   3  11     4375.52     4668.58     35.01 o 
   0   3  11       94.50       75.70      6.45 o 
   1   3  11       16.81       20.09      6.36 o 
   2   3  11      701.43      789.49     14.42 o 
   3   3  11      403.09      392.09     11.64 o 
   4   3  11     1061.82     1031.07     17.64 o 
   5   3  11      439.32      451.43     27.66 o 
   6   3  11        1.69       -1.51      8.48 o 
   7   3  11       76.63       89.95     10.82 o 
   8   3  11       17.49        5.46     15.61 o 
  -8   4  11      478.75      488.32     26.81 o 
  -7   4  11        0.40        9.50     15.27 o 
  -6   4  11       20.32       13.40      9.36 o 
  -5   4  11       29.15       18.84     12.90 o 
  -4   4  11      538.93      481.95     20.36 o 
  -3   4  11     1398.00     1419.43     22.23 o 
  -2   4  11      162.25      166.54      7.82 o 
  -1   4  11     1260.83     1320.01     38.35 o 
   0   4  11     1966.75     1792.80     12.76 o 
   1   4  11       89.00       89.70     13.23 o 
   2   4  11       29.56       46.69      9.84 o 
   3   4  11      246.81      243.61     10.56 o 
   4   4  11      147.30      147.18     10.79 o 
   5   4  11      230.77      242.88      9.04 o 
   6   4  11        3.50        1.88     15.78 o 
   7   4  11      256.24      266.05     20.36 o 
   8   4  11       43.28       29.86     16.97 o 
  -7   5  11       28.97       29.66     14.93 o 
  -6   5  11       64.35       69.37     16.46 o 
  -5   5  11      264.62      263.82     32.07 o 
  -4   5  11      240.04      232.39     10.73 o 
  -3   5  11       18.46       19.24      7.18 o 
  -2   5  11      912.81      882.17     13.78 o 
  -1   5  11     1806.39     1823.53     16.88 o 
   0   5  11     1087.53      968.36     19.17 o 
   1   5  11     1316.30     1188.15     64.81 o 
   2   5  11       38.68       37.78      8.04 o 
   3   5  11        2.93        5.57      8.50 o 
   4   5  11      131.77      115.63     10.92 o 
   5   5  11      353.42      320.38     30.54 o 
   6   5  11     1853.12     1877.57     27.47 o 
   7   5  11       39.69       44.63     12.00 o 
   8   5  11        0.13        2.38     15.95 o 
  -7   6  11       12.21       10.27     11.14 o 
  -6   6  11       86.74       95.47     11.25 o 
  -5   6  11        8.47        8.15      9.24 o 
  -4   6  11        4.84        8.21      8.21 o 
  -3   6  11      689.49      615.49     13.45 o 
  -2   6  11      125.19      117.31      7.78 o 
  -1   6  11      824.46      851.75     30.37 o 
   0   6  11      146.87      116.83     11.37 o 
   1   6  11      300.18      294.55     15.61 o 
   2   6  11     2594.92     2610.57     37.33 o 
   3   6  11      162.84      137.14     10.68 o 
   4   6  11      946.43      949.32     19.20 o 
   5   6  11       98.46      108.20     12.00 o 
   6   6  11       73.34       67.74     12.36 o 
   7   6  11      200.51      191.48     15.22 o 
  -6   7  11       40.94       33.88     11.03 o 
  -5   7  11       74.24       70.72     10.43 o 
  -4   7  11     1101.23     1015.03     39.36 o 
  -3   7  11      271.99      250.83     10.51 o 
  -2   7  11      902.41      935.05     22.40 o 
  -1   7  11        3.91        3.39     10.86 o 
   0   7  11      344.21      345.79     17.31 o 
   1   7  11     1028.19     1013.62     25.79 o 
   2   7  11      111.62      116.51      9.52 o 
   3   7  11      779.61      818.42     25.45 o 
   4   7  11      705.74      709.11     25.11 o 
   5   7  11        1.30        7.30     10.32 o 
   6   7  11        0.34       13.41     11.75 o 
   7   7  11      120.56      103.38     14.40 o 
  -6   8  11       69.08       58.23     11.25 o 
  -5   8  11       80.56       65.28      9.94 o 
  -4   8  11      216.34      181.00     10.76 o 
  -3   8  11        1.06       -5.77     12.90 o 
  -2   8  11      743.32      804.25     25.45 o 
  -1   8  11      162.29      177.48     16.29 o 
   0   8  11     1183.11     1125.60     27.83 o 
   1   8  11      120.28      109.16     10.32 o 
   2   8  11      290.34      279.51     12.17 o 
   3   8  11     2245.82     2306.42     41.23 o 
   4   8  11     1870.47     1903.72     39.02 o 
   5   8  11      388.45      409.74     16.68 o 
   6   8  11      160.27      160.85     14.87 o 
   7   8  11       52.44       48.28     13.30 o 
  -5   9  11        0.37        3.73     15.61 o 
  -4   9  11       14.05       11.54     13.91 o 
  -3   9  11      823.45      839.88     27.49 o 
  -2   9  11        3.69        1.36     12.90 o 
  -1   9  11      515.43      502.23     22.40 o 
   0   9  11        9.67       24.11      9.72 o 
   1   9  11      132.47      114.64     10.86 o 
   2   9  11      120.42      118.11     10.66 o 
   3   9  11       61.16       55.23      9.80 o 
   4   9  11      193.49      215.82     19.34 o 
   5   9  11       55.71       73.18     13.32 o 
   6   9  11        1.16       12.53     12.42 o 
  -5  10  11      119.35      126.58     19.34 o 
  -4  10  11        7.10       -8.48     15.27 o 
  -3  10  11      205.04      203.95     18.66 o 
  -2  10  11      133.07      164.92     17.31 o 
  -1  10  11       88.79       55.31     15.27 o 
   0  10  11     1398.41     1501.31     26.98 o 
   1  10  11      336.88      324.93     13.92 o 
   2  10  11        2.75        6.75     14.25 o 
   3  10  11        3.89       14.29     11.03 o 
   4  10  11        7.67        6.45     14.59 o 
   5  10  11       14.79       18.66     16.97 o 
  -3  11  11       10.13       14.25     15.61 o 
  -2  11  11        0.65        2.04     13.91 o 
  -1  11  11      554.62      533.11     24.77 o 
   0  11  11        5.88       -5.09     10.80 o 
   1  11  11      399.84      409.16     15.96 o 
   2  11  11      112.20       96.54     11.99 o 
   3  11  11       44.21       41.49     11.03 o 
   4  11  11        1.82      -12.56     16.63 o 
  -2  12  11       13.54       13.91     15.27 o 
  -1  12  11      485.32      598.60     26.81 o 
   0  12  11       67.06       71.42     13.40 o 
   1  12  11       55.81       66.35     12.23 o 
   2  12  11      922.93     1031.77     35.97 o 
   3  12  11       12.30       21.33     11.38 o 
  -2 -11  12        1.73       -4.07     17.99 o 
  -1 -11  12      391.51      484.92     26.13 o 
   0 -11  12        0.01       -3.39     15.95 o 
   1 -11  12      136.63      152.37     18.66 o 
  -4 -10  12       59.99       73.64     18.66 o 
  -3 -10  12       82.64       69.57     17.65 o 
  -2 -10  12        3.68        1.02     15.95 o 
  -1 -10  12       83.41       82.12     16.97 o 
   0 -10  12       33.98       48.53     15.95 o 
   1 -10  12        9.32       26.55     16.29 o 
   2 -10  12       51.40       63.04     17.99 o 
   3 -10  12        8.78        7.52     10.35 o 
  -5  -9  12        0.01       -1.04     11.40 o 
  -4  -9  12        1.47        5.19     11.03 o 
  -3  -9  12      261.79      241.86     14.02 o 
  -2  -9  12        5.48        6.79     14.59 o 
  -1  -9  12        7.70       11.88     13.57 o 
   0  -9  12       17.16       12.60     13.40 o 
   1  -9  12       65.32       65.67     10.53 o 
   2  -9  12       15.09       21.90      9.45 o 
   3  -9  12      494.74      539.34     16.85 o 
   4  -9  12        0.04       -6.45     16.29 o 
  -6  -8  12        6.32        0.13     12.39 o 
  -5  -8  12       81.16       85.03     12.47 o 
  -4  -8  12      145.43      152.21     12.58 o 
  -3  -8  12        0.45        5.26     10.08 o 
  -2  -8  12      553.18      519.88     22.74 o 
  -1  -8  12       64.60       50.22     14.25 o 
   0  -8  12        0.48       12.63      9.48 o 
   1  -8  12       37.74       38.83      9.76 o 
   2  -8  12      780.78      804.59     62.44 o 
   3  -8  12      768.92      784.48     26.98 o 
   4  -8  12        1.86       13.57     15.95 o 
   5  -8  12     1595.95     1709.28     41.06 o 
  -6  -7  12       35.55       42.88     16.12 o 
  -5  -7  12      520.98      478.26     43.10 o 
  -4  -7  12        1.11        9.00      9.70 o 
  -3  -7  12        2.74       -7.32     10.07 o 
  -2  -7  12       68.77       64.81     14.25 o 
  -1  -7  12      175.28      173.27     10.92 o 
   0  -7  12      515.53      494.12     14.39 o 
   1  -7  12      495.57      500.99     16.12 o 
   2  -7  12      395.64      354.96     24.09 o 
   3  -7  12     1084.60     1169.42     49.20 o 
   4  -7  12       47.18       48.19     15.27 o 
   5  -7  12      929.34      945.41     30.88 o 
   6  -7  12       33.02       71.26     16.63 o 
  -7  -6  12       17.25       17.95     11.62 o 
  -6  -6  12       11.05       18.32     10.68 o 
  -5  -6  12      380.70      331.31     14.58 o 
  -4  -6  12        0.20        3.59      9.94 o 
  -3  -6  12       11.81        2.52      9.48 o 
  -2  -6  12        2.14        5.09     12.22 o 
  -1  -6  12      937.80      853.64     16.55 o 
   0  -6  12     1190.77     1236.95     19.19 o 
   1  -6  12      255.60      232.19     10.66 o 
   2  -6  12      693.09      692.63     23.25 o 
   3  -6  12       37.34       34.71      7.91 o 
   4  -6  12      312.25      337.31     20.02 o 
   5  -6  12        7.65       14.59     13.91 o 
   6  -6  12      318.12      287.76     20.70 o 
  -7  -5  12       47.78       49.68     21.55 o 
  -6  -5  12      149.70      172.63     12.72 o 
  -5  -5  12       62.26       69.12     11.45 o 
  -4  -5  12       16.47        8.28      9.46 o 
  -3  -5  12      192.02      172.45     10.73 o 
  -2  -5  12       52.99       46.60      7.73 o 
  -1  -5  12      377.83      390.12     16.80 o 
   0  -5  12      370.04      363.30     26.13 o 
   1  -5  12     1397.86     1313.03     49.54 o 
   2  -5  12        3.77        6.05      6.90 o 
   3  -5  12        2.37        3.93      6.72 o 
   4  -5  12       21.06       38.35     13.91 o 
   5  -5  12      380.21      409.93     20.70 o 
   6  -5  12      114.05      149.31     17.31 o 
   7  -5  12      159.93      193.77     19.34 o 
  -7  -4  12       36.25       40.61     11.59 o 
  -6  -4  12        1.31       -0.68     10.15 o 
  -5  -4  12        7.38        0.87     10.44 o 
  -4  -4  12      293.45      266.83     25.45 o 
  -3  -4  12      830.32      751.99     16.44 o 
  -2  -4  12       28.08       28.99      7.18 o 
  -1  -4  12       61.24       68.87      7.09 o 
   0  -4  12       45.28       38.06      7.08 o 
   1  -4  12      448.04      476.35     18.49 o 
   2  -4  12      547.81      481.97     14.08 o 
   3  -4  12      373.54      374.17     10.48 o 
   4  -4  12      234.29      232.79     16.63 o 
   5  -4  12       47.91       47.51     13.91 o 
   6  -4  12      235.28      228.04     18.32 o 
   7  -4  12      104.37      111.35     12.66 o 
  -8  -3  12       95.85      124.01     14.43 o 
  -7  -3  12        0.72        3.35     11.25 o 
  -6  -3  12      675.67      658.53     17.64 o 
  -5  -3  12       18.09       20.09      9.94 o 
  -4  -3  12      147.87      127.29     19.51 o 
  -3  -3  12      414.58      375.79     12.45 o 
  -2  -3  12      340.04      353.03      9.94 o 
  -1  -3  12       26.13       15.38      6.36 o 
   0  -3  12       36.57       37.14      9.50 o 
   1  -3  12      645.20      587.27     10.11 o 
   2  -3  12      197.89      154.29      8.82 o 
   3  -3  12     4181.02     4355.03     43.95 o 
   4  -3  12      456.82      464.22     19.34 o 
   5  -3  12      153.20      134.04     14.93 o 
   6  -3  12       17.45        9.60      9.42 o 
   7  -3  12      297.92      350.57     30.03 o 
  -8  -2  12       75.86       78.90     13.19 o 
  -7  -2  12       51.70       68.84     12.15 o 
  -6  -2  12      262.17      248.36     13.65 o 
  -5  -2  12      317.97      323.30     13.41 o 
  -4  -2  12     1988.97     2035.05     85.01 o 
  -3  -2  12     1566.84     1436.34     19.44 o 
  -2  -2  12      186.80      174.01      5.09 o 
  -1  -2  12       18.31       22.29      3.09 o 
   0  -2  12       40.82       50.47      4.22 o 
   1  -2  12      590.03      582.73     14.38 o 
   2  -2  12      435.23      411.33      9.21 o 
   3  -2  12        1.01        0.25      4.79 o 
   4  -2  12     1605.14     1651.93     31.22 o 
   5  -2  12      363.96      366.83     19.00 o 
   6  -2  12       61.35       42.28     10.39 o 
   7  -2  12       15.22        5.69     10.82 o 
   8  -2  12       39.27       20.87     12.03 o 
  -8  -1  12      217.34      239.97     14.88 o 
  -7  -1  12       61.91       62.43     12.13 o 
  -6  -1  12        0.50        0.34     10.08 o 
  -5  -1  12      620.61      604.95     15.94 o 
  -4  -1  12      604.26      553.49     14.52 o 
  -3  -1  12      461.94      435.07     10.23 o 
  -2  -1  12      480.38      472.40      9.27 o 
  -1  -1  12      262.40      264.70      5.60 o 
   0  -1  12     1363.83     1490.65     11.00 o 
   1  -1  12       95.19       72.40      4.51 o 
   2  -1  12      288.36      309.59     17.25 o 
   3  -1  12     1166.39     1059.44     47.34 o 
   4  -1  12      437.89      405.18     17.65 o 
   5  -1  12      325.69      334.67     13.19 o 
   6  -1  12       19.87       24.79      9.83 o 
   7  -1  12       46.50       30.07     10.55 o 
   8  -1  12       54.14       66.39     12.23 o 
  -8   0  12        4.94        3.05     11.49 o 
  -7   0  12      100.48      109.06     11.79 o 
  -6   0  12     1887.06     1955.30     38.69 o 
  -5   0  12      122.53       83.14     15.27 o 
  -4   0  12      532.71      468.88     19.17 o 
  -3   0  12        1.84       -1.91      6.09 o 
  -2   0  12       22.73       25.33      3.65 o 
  -1   0  12     2925.42     2952.58     18.49 o 
   0   0  12      456.93      492.36      8.63 o 
   1   0  12      236.76      248.10      9.16 o 
   2   0  12      154.55      134.47      5.34 o 
   3   0  12        5.21       -2.96      3.78 o 
   4   0  12      222.35      213.11     14.93 o 
   5   0  12       30.28       17.40      9.24 o 
   6   0  12      653.09      737.96     39.19 o 
   7   0  12       59.27       53.93     11.28 o 
   8   0  12      453.62      372.52     48.19 o 
  -8   1  12        9.16        9.16     11.69 o 
  -7   1  12       57.59       53.28     17.65 o 
  -6   1  12        2.19       15.61     14.93 o 
  -5   1  12        0.16        1.58      8.48 o 
  -4   1  12        0.59        1.09      7.18 o 
  -3   1  12     1275.21     1272.70     16.47 o 
  -2   1  12     2781.65     2823.48     34.04 o 
  -1   1  12      120.13       79.79      5.13 o 
   0   1  12     2454.42     2632.96     18.36 o 
   1   1  12     1725.69     1718.06     16.30 o 
   2   1  12     1508.05     1507.35     16.88 o 
   3   1  12       16.63       15.08      3.71 o 
   4   1  12       72.82       62.44     11.54 o 
   5   1  12     1016.34     1056.15     32.41 o 
   6   1  12       10.01        9.01      9.03 o 
   7   1  12     1759.69     1679.04     89.25 o 
   8   1  12      540.72      519.48     29.18 o 
  -8   2  12       38.27       42.08     17.65 o 
  -7   2  12       71.64       70.24     17.65 o 
  -6   2  12      212.80      221.48     13.04 o 
  -5   2  12     5777.24     5921.01    108.08 o 
  -4   2  12      155.29      142.21     10.69 o 
  -3   2  12      958.02      882.22     14.50 o 
  -2   2  12        4.63       12.00      3.15 o 
  -1   2  12        0.01        1.86      3.74 o 
   0   2  12        8.24        2.83      5.36 o 
   1   2  12       40.55       36.55      6.12 o 
   2   2  12     2464.04     2483.96     21.59 o 
   3   2  12     1730.81     1828.92     20.51 o 
   4   2  12      135.71      139.81     13.91 o 
   5   2  12      257.56      259.69     11.49 o 
   6   2  12       32.62       43.56      9.52 o 
   7   2  12       97.93      107.35     11.73 o 
   8   2  12      184.16      200.74     42.42 o 
  -8   3  12      106.02      132.34     20.70 o 
  -7   3  12        4.27      -10.18     15.27 o 
  -6   3  12       62.07       65.68     10.63 o 
  -5   3  12        1.18       -1.07      9.18 o 
  -4   3  12      121.92      100.74      9.42 o 
  -3   3  12       12.17        9.17      6.84 o 
  -2   3  12       17.17       24.29      3.89 o 
  -1   3  12        4.80        6.66      4.14 o 
   0   3  12       30.73       28.99      5.38 o 
   1   3  12     1760.55     1850.81     18.46 o 
   2   3  12      626.15      606.84     12.72 o 
   3   3  12       80.99       63.73      8.52 o 
   4   3  12      583.21      549.64     14.26 o 
   5   3  12        1.41       11.53     10.18 o 
   6   3  12      173.09      176.93     11.16 o 
   7   3  12      318.47      384.60     54.80 o 
   8   3  12       95.74       75.67     17.65 o 
  -7   4  12        3.48        8.75     11.01 o 
  -6   4  12      181.01      165.98     11.88 o 
  -5   4  12        0.85        4.63      8.60 o 
  -4   4  12       40.72       36.02     14.08 o 
  -3   4  12     1050.30     1010.20     20.70 o 
  -2   4  12      708.20      695.65     15.99 o 
  -1   4  12       46.95       37.14      4.73 o 
   0   4  12        3.91        8.19      4.40 o 
   1   4  12       99.67       80.33      9.84 o 
   2   4  12      302.85      312.37     17.82 o 
   3   4  12     1415.68     1485.14     20.16 o 
   4   4  12     1050.27     1058.03     19.08 o 
   5   4  12      283.42      269.79     13.32 o 
   6   4  12        2.23       -1.36     14.59 o 
   7   4  12      121.86      126.91     18.32 o 
   8   4  12       30.29       35.29     16.29 o 
  -7   5  12       40.95       49.58     11.38 o 
  -6   5  12       51.95       51.67     10.24 o 
  -5   5  12      115.01      134.16     11.03 o 
  -4   5  12     1124.18     1100.61     18.50 o 
  -3   5  12      136.65      112.03      8.98 o 
  -2   5  12     1137.38     1098.29     24.09 o 
  -1   5  12        1.83        4.36      5.45 o 
   0   5  12      111.96       95.67      5.89 o 
   1   5  12       82.30       76.64      5.29 o 
   2   5  12      118.32      106.36      9.00 o 
   3   5  12     1096.14     1108.69     39.19 o 
   4   5  12      177.92      182.01     11.75 o 
   5   5  12       15.71        7.26     10.20 o 
   6   5  12      702.51      713.08     23.75 o 
   7   5  12      129.29      142.29     13.56 o 
  -7   6  12      306.44      346.24     17.02 o 
  -6   6  12        3.06        1.88      9.94 o 
  -5   6  12       19.19       22.06      8.84 o 
  -4   6  12      726.40      709.59     16.04 o 
  -3   6  12       24.13       18.76      7.75 o 
  -2   6  12     1907.90     1809.89     19.55 o 
  -1   6  12     7174.58     7416.55     33.94 o 
   0   6  12        7.52        2.47      4.33 o 
   1   6  12        0.98        0.68     10.52 o 
   2   6  12        1.17        0.68     11.88 o 
   3   6  12      475.11      444.57     14.16 o 
   4   6  12       81.00       75.48     10.79 o 
   5   6  12       79.27       63.88     11.25 o 
   6   6  12       68.23       74.04     12.60 o 
   7   6  12      163.65      173.30     15.00 o 
  -6   7  12        0.22       -8.64     10.09 o 
  -5   7  12       40.98       59.86     10.00 o 
  -4   7  12      273.93      252.12     11.90 o 
  -3   7  12       33.49       30.70      7.78 o 
  -2   7  12      388.59      364.51     11.20 o 
  -1   7  12      366.00      312.20     17.65 o 
   0   7  12      852.66      870.76     24.09 o 
   1   7  12       74.72       61.76     13.57 o 
   2   7  12     1227.29     1217.23     28.84 o 
   3   7  12      315.38      298.78     13.32 o 
   4   7  12     1509.88     1554.23     24.59 o 
   5   7  12      189.24      170.33     13.30 o 
   6   7  12      151.54      135.41     13.80 o 
   7   7  12        0.97       -9.12     13.06 o 
  -6   8  12        1.11       -5.02     10.03 o 
  -5   8  12      554.92      570.70     19.85 o 
  -4   8  12       55.02       39.10      8.91 o 
  -3   8  12      105.33       87.21     15.27 o 
  -2   8  12       78.03       85.51     14.93 o 
  -1   8  12       43.77       55.65     14.25 o 
   0   8  12       40.53       44.45     13.57 o 
   1   8  12      486.01      488.66     21.38 o 
   2   8  12       53.92       55.08      9.70 o 
   3   8  12       86.15       85.93      9.78 o 
   4   8  12      659.34      620.58     17.88 o 
   5   8  12      617.50      636.96     21.04 o 
   6   8  12        0.52        5.45     12.07 o 
  -5   9  12        0.23       10.52     16.29 o 
  -4   9  12      149.59      152.03     17.31 o 
  -3   9  12      585.94      619.98     25.79 o 
  -2   9  12       12.58       -0.34     13.57 o 
  -1   9  12      164.56      161.19     16.97 o 
   0   9  12      164.66      159.49     16.63 o 
   1   9  12        6.59       12.67      9.18 o 
   2   9  12      329.40      293.99     16.12 o 
   3   9  12       10.94       14.49      8.76 o 
   4   9  12       43.12       35.63     15.27 o 
   5   9  12     1593.98     1625.42     36.31 o 
   6   9  12      352.19      333.98     18.23 o 
  -4  10  12       50.59       51.24     16.63 o 
  -3  10  12      681.99      760.47     28.84 o 
  -2  10  12       54.70       41.06     14.93 o 
  -1  10  12        6.41        2.38     14.25 o 
   0  10  12      354.79      356.31     20.70 o 
   1  10  12       50.82       40.51     10.20 o 
   2  10  12        5.02       13.50     10.31 o 
   3  10  12      185.06      189.23     12.42 o 
   4  10  12       20.23       28.50     14.25 o 
   5  10  12      104.43      118.82     22.57 o 
  -3  11  12       26.38       23.75     15.61 o 
  -2  11  12       43.11       75.67     16.97 o 
  -1  11  12      147.44      165.26     18.32 o 
   0  11  12       14.09       42.08     15.95 o 
   1  11  12        1.81       12.19     10.66 o 
   2  11  12      189.99      216.81     13.56 o 
   3  11  12       63.30       62.19     14.42 o 
   4  11  12      289.66      295.91     22.40 o 
  -1  12  12      339.08      396.01     24.09 o 
   0  12  12       57.67       59.05     17.65 o 
   1  12  12       25.90       24.27     11.97 o 
   2  12  12      148.51      131.43     13.28 o 
  -1 -11  13       79.61       95.02     19.68 o 
   0 -11  13        0.45       -0.68     15.95 o 
   1 -11  13      266.42      278.59     16.16 o 
  -3 -10  13       73.50      102.45     12.82 o 
  -2 -10  13       31.70       19.68     17.31 o 
  -1 -10  13       53.14       54.30     17.31 o 
   0 -10  13       96.76      101.80     16.97 o 
   1 -10  13      373.77      389.70     16.64 o 
   2 -10  13        4.26       10.26     14.59 o 
   3 -10  13       12.60       16.27     10.73 o 
  -5  -9  13        0.04       -7.64     11.76 o 
  -4  -9  13       32.57       23.25     11.52 o 
  -3  -9  13       32.94       39.06     13.57 o 
  -2  -9  13      426.72      422.48     23.41 o 
  -1  -9  13      192.87      192.75     18.66 o 
   0  -9  13      734.00      778.02     19.31 o 
   1  -9  13       30.97       21.61     10.24 o 
   2  -9  13       43.55       36.45     16.29 o 
   3  -9  13      165.93      161.91     23.75 o 
   4  -9  13       70.03       86.53     17.65 o 
  -5  -8  13       93.47       99.50     13.54 o 
  -4  -8  13      116.17      121.16     13.30 o 
  -3  -8  13      497.62      533.78     45.81 o 
  -2  -8  13      141.66      145.58     16.63 o 
  -1  -8  13       60.85       39.56      9.96 o 
   0  -8  13       87.67       84.95     14.25 o 
   1  -8  13      463.26      465.59     15.20 o 
   2  -8  13      395.09      399.83     17.99 o 
   3  -8  13      256.49      240.23     18.66 o 
   4  -8  13       21.23       26.47     16.29 o 
   5  -8  13      101.49       95.70     18.66 o 
  -6  -7  13        5.12       12.84     11.99 o 
  -5  -7  13      184.42      176.83     13.65 o 
  -4  -7  13        9.27       16.63     10.63 o 
  -3  -7  13        6.74       19.77     10.48 o 
  -2  -7  13      165.77      118.77     15.95 o 
  -1  -7  13     1404.72     1351.84     34.27 o 
   0  -7  13     2488.02     2561.33     28.55 o 
   1  -7  13     1251.25     1314.91     22.74 o 
   2  -7  13      108.41      107.41     11.37 o 
   3  -7  13       35.38       21.49      8.31 o 
   4  -7  13       76.21       63.46     15.95 o 
   5  -7  13      473.53      455.06     24.43 o 
   6  -7  13        0.71       -4.75     16.29 o 
  -7  -6  13       57.80       63.38     13.28 o 
  -6  -6  13        1.22       -1.95     11.06 o 
  -5  -6  13      207.79      206.88     13.32 o 
  -4  -6  13       89.92       56.50     10.90 o 
  -3  -6  13       15.12       34.46      9.94 o 
  -2  -6  13      303.00      276.57     17.65 o 
  -1  -6  13       38.94       44.96      8.76 o 
   0  -6  13     1661.63     1641.00     22.08 o 
   1  -6  13     1203.20     1191.15     19.16 o 
   2  -6  13      699.36      685.19     25.79 o 
   3  -6  13       59.00       54.78      9.50 o 
   4  -6  13      122.65      129.29     15.95 o 
   5  -6  13        0.87      -12.56     14.59 o 
   6  -6  13        3.76       -5.43     15.61 o 
  -7  -5  13       10.65        5.29     11.79 o 
  -6  -5  13      136.69      150.85     12.93 o 
  -5  -5  13       30.98       12.80     12.39 o 
  -4  -5  13        0.68       -1.76      9.59 o 
  -3  -5  13      507.22      463.40     39.02 o 
  -2  -5  13      179.68      181.30     12.22 o 
  -1  -5  13      600.65      579.47     13.54 o 
   0  -5  13        1.83       -1.05      8.65 o 
   1  -5  13      123.54      122.44     16.12 o 
   2  -5  13     1208.59     1196.01     17.82 o 
   3  -5  13      170.62      163.02     26.81 o 
   4  -5  13      212.94      191.39     17.31 o 
   5  -5  13      109.49      113.00     16.29 o 
   6  -5  13      130.89      106.89     16.97 o 
   7  -5  13       15.15       22.40     15.61 o 
  -7  -4  13      141.19      172.42     13.86 o 
  -6  -4  13      282.24      281.50     15.78 o 
  -5  -4  13       68.25       48.19     10.68 o 
  -4  -4  13      547.85      512.22     15.60 o 
  -3  -4  13        0.05        1.58      9.24 o 
  -2  -4  13       11.88        5.94      6.76 o 
  -1  -4  13      833.36      798.86     40.72 o 
   0  -4  13       58.73       54.13      7.64 o 
   1  -4  13       18.49       11.92      6.69 o 
   2  -4  13      523.97      430.10     26.13 o 
   3  -4  13       14.64       18.06      9.16 o 
   4  -4  13      201.51      177.82     16.63 o 
   5  -4  13      198.93      207.34     17.65 o 
   6  -4  13        4.68       11.20     14.59 o 
   7  -4  13       23.52       25.45     16.29 o 
  -7  -3  13      708.29      687.42     19.77 o 
  -6  -3  13       71.23       62.53     12.90 o 
  -5  -3  13      543.71      507.86     15.82 o 
  -4  -3  13        1.79       -0.63      9.59 o 
  -3  -3  13     1530.75     1504.68     21.23 o 
  -2  -3  13      961.23      917.95     25.96 o 
  -1  -3  13      147.50      147.23      7.97 o 
   0  -3  13      200.19      179.92     22.06 o 
   1  -3  13     1723.13     1779.69     21.24 o 
   2  -3  13      276.42      250.75      9.84 o 
   3  -3  13       81.42       89.21      6.94 o 
   4  -3  13       26.01       18.66     12.56 o 
   5  -3  13       78.40       60.40     13.91 o 
   6  -3  13       20.27       22.40     13.91 o 
   7  -3  13       33.68       34.09     11.31 o 
  -8  -2  13        2.65      -10.86     12.13 o 
  -7  -2  13       53.26       55.43     11.64 o 
  -6  -2  13      264.53      255.99     13.43 o 
  -5  -2  13        8.68        9.05      9.83 o 
  -4  -2  13     2909.60     2845.37     70.41 o 
  -3  -2  13     2424.85     2389.37     25.20 o 
  -2  -2  13      872.36      816.45      8.95 o 
  -1  -2  13      276.90      258.81      6.27 o 
   0  -2  13       22.87       22.22      3.41 o 
   1  -2  13     1139.30     1188.52     19.56 o 
   2  -2  13     1486.40     1515.68     19.56 o 
   3  -2  13       84.34       65.26      5.89 o 
   4  -2  13      460.10      423.84     19.00 o 
   5  -2  13      221.80      216.84     16.97 o 
   6  -2  13        0.79        5.77     12.56 o 
   7  -2  13        6.20       15.56     10.31 o 
  -8  -1  13      144.37      152.87     14.44 o 
  -7  -1  13      450.08      487.23     17.61 o 
  -6  -1  13      219.21      204.42     12.84 o 
  -5  -1  13       21.42       17.31      9.90 o 
  -4  -1  13       13.10       11.44      9.00 o 
  -3  -1  13       40.47       30.12      6.20 o 
  -2  -1  13      345.91      346.25      6.51 o 
  -1  -1  13     3205.09     3272.43     41.78 o 
   0  -1  13      123.44      100.88      4.85 o 
   1  -1  13      324.18      335.79      8.04 o 
   2  -1  13       77.01       83.97      5.11 o 
   3  -1  13     3334.57     3228.79    166.11 o 
   4  -1  13       51.64       42.76     12.22 o 
   5  -1  13       72.53       88.91     14.25 o 
   6  -1  13      198.52      186.11     12.24 o 
   7  -1  13       59.91       50.03     11.25 o 
   8  -1  13        4.77       14.60     11.97 o 
  -8   0  13      134.25      175.17     19.68 o 
  -7   0  13      517.54      560.50     18.06 o 
  -6   0  13      151.44      116.06     16.63 o 
  -5   0  13        5.75       23.08     14.25 o 
  -4   0  13       39.14       27.77      7.65 o 
  -3   0  13      252.32      243.13      9.50 o 
  -2   0  13       38.97       43.77      3.98 o 
  -1   0  13       36.70       55.31      4.91 o 
   0   0  13     6618.10     6760.57     75.00 o 
   1   0  13      222.29      231.57      7.91 o 
   2   0  13      197.45      206.93      6.29 o 
   3   0  13       72.53       50.39      7.80 o 
   4   0  13       33.77       32.24     12.22 o 
   5   0  13        7.04        0.00     13.23 o 
   6   0  13        0.64       -4.28     10.86 o 
   7   0  13      143.00      150.80     20.19 o 
   8   0  13        7.03       12.85     11.16 o 
  -8   1  13       57.25       81.77     13.38 o 
  -7   1  13      146.93      133.02     19.34 o 
  -6   1  13      189.37      172.05     17.65 o 
  -5   1  13      600.09      579.35     23.92 o 
  -4   1  13        0.01       10.90      7.65 o 
  -3   1  13       10.86        5.53      7.97 o 
  -2   1  13      106.17       97.97      4.35 o 
  -1   1  13     1052.70      939.09     24.26 o 
   0   1  13     2390.01     2507.82     18.72 o 
   1   1  13      512.52      531.46     10.66 o 
   2   1  13     2464.89     2608.20     22.15 o 
   3   1  13      578.64      523.98     27.51 o 
   4   1  13      278.18      311.52     16.97 o 
   5   1  13      705.85      706.85     23.75 o 
   6   1  13       17.53       13.83      9.56 o 
   7   1  13      220.54      196.38     16.46 o 
   8   1  13       19.28       19.64     22.23 o 
  -8   2  13      133.92      170.01     21.38 o 
  -7   2  13      206.19      188.34     19.68 o 
  -6   2  13      333.64      301.79     24.09 o 
  -5   2  13     2926.22     2873.28     29.49 o 
  -4   2  13     3063.38     3103.59     70.07 o 
  -3   2  13     2040.37     2004.34     20.99 o 
  -2   2  13      104.54      106.90      4.23 o 
  -1   2  13        2.58        6.04      4.15 o 
   0   2  13      248.97      290.96      8.25 o 
   1   2  13     3461.83     3923.44     25.67 o 
   2   2  13        3.04        5.56      6.67 o 
   3   2  13      125.07      138.61      9.22 o 
   4   2  13     1147.65     1189.47     19.07 o 
   5   2  13       10.26       10.52     12.90 o 
   6   2  13       12.96        6.05     15.10 o 
   7   2  13       95.17       85.26     11.88 o 
   8   2  13        6.50       -0.11     11.03 o 
  -7   3  13       45.63       50.22     16.63 o 
  -6   3  13        3.02        8.12      9.46 o 
  -5   3  13       17.97        8.48      9.36 o 
  -4   3  13        7.34        7.40      9.67 o 
  -3   3  13      277.48      260.62     10.08 o 
  -2   3  13      319.35      298.76      6.08 o 
  -1   3  13       10.93       13.14      4.48 o 
   0   3  13     1383.47     1469.82     15.99 o 
   1   3  13     2408.25     2391.67     21.23 o 
   2   3  13       45.75       40.11      7.68 o 
   3   3  13      609.75      661.95     14.39 o 
   4   3  13      427.07      439.40     13.78 o 
   5   3  13      274.28      294.26     12.96 o 
   6   3  13        4.20       11.99      8.72 o 
   7   3  13      501.71      595.44     31.05 o 
   8   3  13        0.31       -0.34     16.29 o 
  -7   4  13      123.41      119.28     12.69 o 
  -6   4  13      414.31      389.56     14.85 o 
  -5   4  13      162.00      147.62     11.28 o 
  -4   4  13       22.44       24.09      8.64 o 
  -3   4  13     1234.55     1109.05     17.82 o 
  -2   4  13     1533.18     1492.13     24.80 o 
  -1   4  13       13.30       13.65      4.71 o 
   0   4  13      223.40      207.15      8.60 o 
   1   4  13      336.66      360.71     18.32 o 
   2   4  13      501.83      467.62     12.60 o 
   3   4  13        4.87        1.57      8.39 o 
   4   4  13      476.02      449.68     14.39 o 
   5   4  13       12.56        3.09     10.31 o 
   6   4  13       38.08       52.49     10.56 o 
   7   4  13        7.23        1.02     15.95 o 
   8   4  13       13.06       46.49     17.99 o 
  -7   5  13       96.40      103.82     12.95 o 
  -6   5  13      132.84      120.88     21.38 o 
  -5   5  13       36.59       31.79      9.48 o 
  -4   5  13      541.27      522.04     16.80 o 
  -3   5  13      122.99       97.59      8.46 o 
  -2   5  13      354.55      336.22      8.54 o 
  -1   5  13       69.28       69.41      5.55 o 
   0   5  13      264.71      245.52     11.80 o 
   1   5  13      369.52      338.11      7.17 o 
   2   5  13      711.01      668.68     14.87 o 
   3   5  13     1036.20     1013.18     24.09 o 
   4   5  13       17.60       22.80     12.39 o 
   5   5  13        0.06        7.97     10.66 o 
   6   5  13        6.07       21.46     11.64 o 
   7   5  13      189.88      140.79     20.70 o 
  -7   6  13      666.91      788.14     31.56 o 
  -6   6  13       59.69       59.56     11.11 o 
  -5   6  13       96.02      105.25     24.09 o 
  -4   6  13      308.72      279.21     13.40 o 
  -3   6  13      152.90      147.95     27.49 o 
  -2   6  13       73.30       67.42      7.78 o 
  -1   6  13     1932.19     1947.24     26.47 o 
   0   6  13      470.08      454.14     28.67 o 
   1   6  13      333.93      313.21     17.31 o 
   2   6  13      153.78      149.39     10.92 o 
   3   6  13       93.01       93.73     21.38 o 
   4   6  13       20.28       11.14     10.31 o 
   5   6  13        8.05        6.40     10.44 o 
   6   6  13      774.25      830.40     22.74 o 
   7   6  13       40.20       28.78     12.84 o 
  -6   7  13      210.28      188.12     24.60 o 
  -5   7  13        0.09        1.72     11.37 o 
  -4   7  13      514.89      449.80     13.94 o 
  -3   7  13     1087.00      958.59     16.78 o 
  -2   7  13      601.92      534.18     12.17 o 
  -1   7  13     3324.58     3440.95     45.81 o 
   0   7  13       64.94       53.28     13.91 o 
   1   7  13      547.38      529.38     21.04 o 
   2   7  13       10.38       10.86     12.22 o 
   3   7  13      611.92      632.96     16.92 o 
   4   7  13      103.90       96.30     11.64 o 
   5   7  13     1548.34     1632.81     38.69 o 
   6   7  13        0.94       -0.01     12.12 o 
   7   7  13       44.59       40.91     13.43 o 
  -6   8  13       12.43       17.65     10.68 o 
  -5   8  13      800.52      856.12     83.14 o 
  -4   8  13      100.37       96.71     17.31 o 
  -3   8  13      319.38      342.74     19.68 o 
  -2   8  13      207.30      181.21     16.97 o 
  -1   8  13        1.04        1.70     13.57 o 
   0   8  13      423.40      443.52     20.36 o 
   1   8  13     1123.56     1120.85     29.18 o 
   2   8  13      274.09      270.80     18.66 o 
   3   8  13      533.60      504.27     23.41 o 
   4   8  13      411.23      402.28     15.82 o 
   5   8  13        0.53       -4.37     11.59 o 
   6   8  13        4.31       17.65     20.70 o 
  -5   9  13        4.59       -1.36     15.27 o 
  -4   9  13      234.99      279.96     22.06 o 
  -3   9  13       28.10       42.08     14.93 o 
  -2   9  13      355.92      321.70     20.36 o 
  -1   9  13       40.99       35.29     14.25 o 
   0   9  13      935.00      886.71     27.49 o 
   1   9  13      413.29      444.54     21.38 o 
   2   9  13        0.06      -13.57     13.57 o 
   3   9  13       23.26       28.50     13.91 o 
   4   9  13        0.81       20.94     11.59 o 
   5   9  13      561.60      592.56     19.79 o 
   6   9  13      199.87      182.47     16.20 o 
  -4  10  13        3.59        3.05     15.27 o 
  -3  10  13      569.81      680.38     28.17 o 
  -2  10  13       35.23       19.00     14.59 o 
  -1  10  13      118.75      139.81     17.31 o 
   0  10  13       12.13        9.84     13.91 o 
   1  10  13      319.10      330.86     20.70 o 
   2  10  13      242.46      253.49     20.36 o 
   3  10  13      124.21      119.88     12.03 o 
   4  10  13       21.73       16.63     15.61 o 
   5  10  13        0.78        4.51     12.93 o 
  -3  11  13      206.40      259.60     22.40 o 
  -2  11  13      412.86      489.67     25.11 o 
  -1  11  13       43.37       21.04     15.95 o 
   0  11  13       20.82       31.22     16.29 o 
   1  11  13      256.21      221.59     20.02 o 
   2  11  13      112.61      117.24     22.40 o 
   3  11  13      259.96      248.53     15.07 o 
   4  11  13      327.62      328.49     23.41 o 
  -1  12  13      135.49      116.73     20.02 o 
   0  12  13        3.16       -9.84     16.63 o 
   1  12  13        0.58        2.04     15.61 o 
   2  12  13        2.58       17.90     11.86 o 
  -3 -10  14       16.43       11.03     11.52 o 
  -2 -10  14        0.02       -7.47     17.31 o 
  -1 -10  14      364.94      394.32     24.09 o 
   0 -10  14      336.32      375.31     23.41 o 
   1 -10  14      150.96      164.32     26.81 o 
   2 -10  14       93.71      116.99     12.94 o 
  -4  -9  14        1.17       18.87     13.06 o 
  -3  -9  14      139.29      166.85     14.28 o 
  -2  -9  14      139.42      130.99     18.32 o 
  -1  -9  14      417.52      364.12     21.72 o 
   0  -9  14      816.31      836.63     28.34 o 
   1  -9  14        2.10       13.02     10.18 o 
   2  -9  14       36.86       30.21      9.94 o 
   3  -9  14       58.13       52.58     11.03 o 
   4  -9  14       79.69       55.65     18.66 o 
  -5  -8  14      144.72      162.42     15.44 o 
  -4  -8  14       28.97       23.12     11.71 o 
  -3  -8  14      166.95      175.63     13.67 o 
  -2  -8  14       56.58       63.80     15.95 o 
  -1  -8  14       51.18       48.03     10.20 o 
   0  -8  14       21.33       19.75      9.59 o 
   1  -8  14        6.25        9.31      9.66 o 
   2  -8  14       69.35       81.78     10.60 o 
   3  -8  14      130.25      115.41     20.19 o 
   4  -8  14       94.11       82.12     17.65 o 
   5  -8  14        3.98       17.99     16.97 o 
  -6  -7  14      431.84      537.70     18.83 o 
  -5  -7  14       78.59       95.63     12.82 o 
  -4  -7  14     1008.62     1062.33     34.44 o 
  -3  -7  14       38.54       28.33     10.77 o 
  -2  -7  14        0.14      -10.52     13.57 o 
  -1  -7  14      439.85      378.88     18.32 o 
   0  -7  14      160.82      158.34     11.28 o 
   1  -7  14      346.90      371.75     13.89 o 
   2  -7  14      645.18      632.88     31.39 o 
   3  -7  14        0.00        0.98      8.35 o 
   4  -7  14       47.86       49.54     16.29 o 
   5  -7  14      100.01       82.80     17.65 o 
  -6  -6  14       51.89       97.65     13.00 o 
  -5  -6  14       26.15       36.29     11.86 o 
  -4  -6  14        0.04        6.08      9.76 o 
  -3  -6  14      310.26      336.40     14.37 o 
  -2  -6  14     1657.84     1515.51     32.92 o 
  -1  -6  14        0.73       -1.27      8.52 o 
   0  -6  14      283.47      253.42     20.70 o 
   1  -6  14       23.14       28.60      8.36 o 
   2  -6  14      103.70       99.55      9.53 o 
   3  -6  14       30.33       37.30      8.53 o 
   4  -6  14      113.27      109.27     16.29 o 
   5  -6  14       18.78        7.80     15.27 o 
   6  -6  14      193.73      182.23     20.36 o 
  -7  -5  14        1.57       -0.29     11.35 o 
  -6  -5  14        8.91        3.44     11.00 o 
  -5  -5  14        0.60       -2.40     10.09 o 
  -4  -5  14      513.42      549.92     37.16 o 
  -3  -5  14      496.28      517.07     23.75 o 
  -2  -5  14      861.36      929.03     39.70 o 
  -1  -5  14       40.98       27.44      7.77 o 
   0  -5  14      204.54      191.79     34.61 o 
   1  -5  14      202.24      194.56     12.56 o 
   2  -5  14     1845.38     1874.36     43.61 o 
   3  -5  14     1114.67     1118.38     40.72 o 
   4  -5  14      210.94      206.66     17.99 o 
   5  -5  14       10.19       22.06     14.25 o 
   6  -5  14       92.03       96.03     17.65 o 
  -7  -4  14        0.48       -5.97     12.17 o 
  -6  -4  14       60.38       63.23     11.38 o 
  -5  -4  14      258.19      235.81     21.21 o 
  -4  -4  14      239.77      220.67     12.95 o 
  -3  -4  14       43.73       48.24     10.24 o 
  -2  -4  14      149.22      132.77     14.76 o 
  -1  -4  14     2489.09     2446.78     60.23 o 
   0  -4  14      152.71      145.68      8.52 o 
   1  -4  14     1016.12     1000.06     16.03 o 
   2  -4  14       17.69        8.66      6.76 o 
   3  -4  14      106.31       92.27      7.65 o 
   4  -4  14        0.74       -1.02     12.90 o 
   5  -4  14      183.00      177.82     17.31 o 
   6  -4  14        6.27       17.99     14.93 o 
   7  -4  14       15.25       21.38     15.95 o 
  -7  -3  14      166.50      150.83     14.00 o 
  -6  -3  14      474.38      447.16     19.85 o 
  -5  -3  14        8.49       12.38     10.44 o 
  -4  -3  14      263.52      264.88     13.06 o 
  -3  -3  14       59.72       53.80      9.94 o 
  -2  -3  14     1825.85     1742.09     54.80 o 
  -1  -3  14      560.40      556.22     17.48 o 
   0  -3  14      401.24      375.03     12.90 o 
   1  -3  14     1277.02     1273.16     24.26 o 
   2  -3  14      149.45      135.12      6.25 o 
   3  -3  14      161.89      137.14      7.91 o 
   4  -3  14       12.03       17.99     13.23 o 
   5  -3  14      777.12      767.26     25.79 o 
   6  -3  14       69.73       60.74     15.27 o 
   7  -3  14        0.25       -8.82     16.63 o 
  -7  -2  14        4.68       -1.30     11.41 o 
  -6  -2  14      423.04      443.68     16.16 o 
  -5  -2  14      144.79      169.73     12.00 o 
  -4  -2  14      922.72      965.46     19.19 o 
  -3  -2  14       37.52       33.75      9.59 o 
  -2  -2  14        9.95       10.21      3.98 o 
  -1  -2  14      620.31      579.81     24.12 o 
   0  -2  14      256.79      284.80      6.26 o 
   1  -2  14      208.52      191.35      5.67 o 
   2  -2  14       23.73       24.44      4.74 o 
   3  -2  14     1295.57     1262.31     46.66 o 
   4  -2  14       22.73       17.31     12.22 o 
   5  -2  14       55.94       43.78     13.57 o 
   6  -2  14       46.59       40.04     15.27 o 
   7  -2  14        0.29       -9.16     14.59 o 
  -7  -1  14        5.32       -9.34     11.25 o 
  -6  -1  14        6.07        7.90     10.69 o 
  -5  -1  14      212.47      200.50     12.47 o 
  -4  -1  14     1670.26     1602.98     16.77 o 
  -3  -1  14      172.54      138.88      7.86 o 
  -2  -1  14      474.18      480.48      8.58 o 
  -1  -1  14     2968.68     3006.90     45.66 o 
   0  -1  14     3128.81     2990.64     33.51 o 
   1  -1  14        8.85       10.23      4.20 o 
   2  -1  14      164.58      152.80      5.95 o 
   3  -1  14     1403.70     1416.91     50.90 o 
   4  -1  14      225.66      214.13     15.95 o 
   5  -1  14      135.72      144.56     15.61 o 
   6  -1  14       86.42       84.84     14.93 o 
   7  -1  14      152.01      122.94     12.58 o 
  -8   0  14       55.25       51.75     12.93 o 
  -7   0  14       38.60       56.76     12.51 o 
  -6   0  14        0.52        8.14     14.59 o 
  -5   0  14      361.33      332.90     19.34 o 
  -4   0  14      148.75      127.99      9.29 o 
  -3   0  14     1397.81     1343.46     21.21 o 
  -2   0  14       50.50       55.85      5.97 o 
  -1   0  14       83.98       93.29      5.64 o 
   0   0  14      111.05      170.25      7.05 o 
   1   0  14     2018.13     2045.37     18.07 o 
   2   0  14        2.90       -0.14      6.35 o 
   3   0  14     1000.06      953.43     46.42 o 
   4   0  14       33.07       14.93     12.22 o 
   5   0  14       27.14       23.75     13.91 o 
   6   0  14        7.99       13.57     13.57 o 
   7   0  14      118.29       99.05     12.47 o 
   8   0  14        3.89        7.23     11.31 o 
  -7   1  14        5.99        4.41     16.29 o 
  -6   1  14      221.53      211.75     18.66 o 
  -5   1  14      146.81      135.50     11.71 o 
  -4   1  14     1086.30     1069.02     35.80 o 
  -3   1  14       36.74       26.60      7.40 o 
  -2   1  14      174.42      171.53      5.26 o 
  -1   1  14      731.20      786.46     36.14 o 
   0   1  14     2649.88     2814.18     44.79 o 
   1   1  14      305.38      314.90      9.35 o 
   2   1  14     2610.29     2689.05     29.52 o 
   3   1  14       30.10       22.09      4.45 o 
   4   1  14       26.88       42.42     12.22 o 
   5   1  14       38.88       28.84     13.91 o 
   6   1  14      373.98      355.63     20.70 o 
   7   1  14       78.96      103.50     12.36 o 
   8   1  14        4.34        5.92     19.34 o 
  -7   2  14       62.88       77.71     16.63 o 
  -6   2  14        2.56        8.48      9.21 o 
  -5   2  14      247.76      213.07     13.23 o 
  -4   2  14       53.65       79.27      9.12 o 
  -3   2  14        0.15        9.33      7.43 o 
  -2   2  14      118.66      122.35      4.72 o 
  -1   2  14      838.09      791.13     15.73 o 
   0   2  14       14.14       17.35      5.94 o 
   1   2  14        1.46       12.30      6.22 o 
   2   2  14       67.23       67.84      7.80 o 
   3   2  14      465.62      461.30     12.55 o 
   4   2  14       32.60       25.61      8.98 o 
   5   2  14        7.69       20.36     14.25 o 
   6   2  14        0.26       -0.34     13.57 o 
   7   2  14       92.19       98.76     11.88 o 
   8   2  14        4.61       13.73     15.61 o 
  -7   3  14       30.29       40.72     17.99 o 
  -6   3  14      133.70      133.64     11.73 o 
  -5   3  14      405.38      384.62     14.15 o 
  -4   3  14       31.23       28.76      9.67 o 
  -3   3  14     1640.97     1662.05     20.51 o 
  -2   3  14     2800.55     2708.42     23.72 o 
  -1   3  14      183.20      172.56      7.16 o 
   0   3  14      100.08       95.04     11.71 o 
   1   3  14     2411.59     2558.13     25.62 o 
   2   3  14       38.78       20.36      7.92 o 
   3   3  14       31.33       37.70      8.64 o 
   4   3  14       86.55      273.78    111.14 o 
   5   3  14       96.15       91.80     11.28 o 
   6   3  14      122.24      139.13     16.97 o 
   7   3  14      253.91      242.29     21.38 o 
  -7   4  14       15.95       30.24     11.59 o 
  -6   4  14      666.53      672.85     40.89 o 
  -5   4  14        0.48       -0.23      9.11 o 
  -4   4  14       57.15       49.44      8.88 o 
  -3   4  14       26.34       32.25     11.20 o 
  -2   4  14      111.28       89.83      8.21 o 
  -1   4  14      428.65      432.71     11.51 o 
   0   4  14       36.03       31.47      5.40 o 
   1   4  14     1379.83     1366.87     17.98 o 
   2   4  14      169.37      155.76     18.66 o 
   3   4  14      281.16      272.53     12.12 o 
   4   4  14        6.46        3.23      9.56 o 
   5   4  14      574.02      509.83     24.77 o 
   6   4  14        0.81       -0.96     10.77 o 
   7   4  14        4.95        7.64     12.24 o 
  -7   5  14        5.37       13.65     11.62 o 
  -6   5  14       71.05       83.83     14.25 o 
  -5   5  14       90.08       80.77     10.32 o 
  -4   5  14      552.85      504.43     14.48 o 
  -3   5  14      313.08      281.79     10.97 o 
  -2   5  14       32.89       28.81     10.86 o 
  -1   5  14      240.30      213.76      9.11 o 
   0   5  14     1214.97     1222.13     12.92 o 
   1   5  14      132.23      126.01     12.53 o 
   2   5  14      130.38      123.79      9.96 o 
   3   5  14      847.69      855.84     17.64 o 
   4   5  14      122.63      131.18     11.64 o 
   5   5  14       10.00        6.61     10.68 o 
   6   5  14       61.90       61.60     12.36 o 
   7   5  14       34.25       12.73     12.24 o 
  -6   6  14       69.03       96.74     12.31 o 
  -5   6  14        0.05        4.52     16.63 o 
  -4   6  14       93.26      104.11     15.27 o 
  -3   6  14        0.03        1.03     12.05 o 
  -2   6  14      152.56      128.95      8.60 o 
  -1   6  14      704.49      626.53     11.97 o 
   0   6  14      756.19      709.43     14.73 o 
   1   6  14     1600.85     1700.05     26.13 o 
   2   6  14       16.26       19.02      9.08 o 
   3   6  14        1.59        6.20      9.83 o 
   4   6  14      606.44      622.89     17.64 o 
   5   6  14       11.61        3.81     11.14 o 
   6   6  14       24.50       25.51     11.75 o 
   7   6  14       37.83       38.01     13.44 o 
  -6   7  14       24.49       27.21     11.31 o 
  -5   7  14      233.50      234.65     13.03 o 
  -4   7  14      142.19      124.39     10.27 o 
  -3   7  14       10.46        2.31      7.50 o 
  -2   7  14      818.90      698.71     24.43 o 
  -1   7  14      906.96      832.41     25.79 o 
   0   7  14      174.59      190.71     16.63 o 
   1   7  14       30.06       16.63     13.23 o 
   2   7  14       17.28       19.32      9.22 o 
   3   7  14      190.76      192.45     20.70 o 
   4   7  14       71.92       65.80     11.40 o 
   5   7  14       10.79       12.73     12.12 o 
   6   7  14       26.78       16.87     12.55 o 
  -5   8  14      183.03      207.34     20.70 o 
  -4   8  14      351.01      364.12     22.40 o 
  -3   8  14      176.87      178.16     17.99 o 
  -2   8  14      773.67      691.24     25.45 o 
  -1   8  14        0.20        4.41     13.91 o 
   0   8  14      184.20      209.38     17.65 o 
   1   8  14      277.47      241.95     18.32 o 
   2   8  14      683.38      684.12     25.45 o 
   3   8  14       35.67       42.88     10.87 o 
   4   8  14      271.93      267.51     15.11 o 
   5   8  14      144.15      130.97     13.78 o 
   6   8  14      916.21      962.34     35.63 o 
  -5   9  14       27.45       23.75     17.31 o 
  -4   9  14        7.59       12.90     15.27 o 
  -3   9  14      601.90      626.43     26.47 o 
  -2   9  14      128.91      105.54     16.63 o 
  -1   9  14      460.73      459.13     22.74 o 
   0   9  14       42.39       35.63     14.25 o 
   1   9  14      262.30      229.74     18.32 o 
   2   9  14       49.91       43.10     14.59 o 
   3   9  14       35.85       46.49     15.61 o 
   4   9  14      321.47      328.65     15.94 o 
   5   9  14       86.49       87.95     14.08 o 
  -4  10  14        2.66        1.02     17.31 o 
  -3  10  14      186.53      181.89     20.02 o 
  -2  10  14       65.70       59.05     16.29 o 
  -1  10  14      123.31      134.38     17.99 o 
   0  10  14        9.33        3.39     14.93 o 
   1  10  14        0.27       13.23     14.25 o 
   2  10  14      504.86      519.20     25.79 o 
   3  10  14      172.44      157.12     19.34 o 
   4  10  14       26.30       23.35     12.06 o 
  -2  11  14      110.87       93.66     18.66 o 
  -1  11  14       37.97       26.47     17.99 o 
   0  11  14       12.70      -14.25     16.63 o 
   1  11  14      245.64      288.44     23.08 o 
   2  11  14        4.05       13.57     16.97 o 
   3  11  14      243.58      250.78     21.72 o 
   0  12  14       39.34       56.33     17.99 o 
   1  12  14      243.62      334.93     24.43 o 
  -2 -10  15       23.80       12.22     16.29 o 
  -1 -10  15        2.42       -6.79     17.31 o 
   0 -10  15       82.78       84.95     15.44 o 
   1 -10  15       55.04       70.14     19.17 o 
   2 -10  15       28.09       38.93     11.73 o 
  -4  -9  15        6.50        3.95     12.12 o 
  -3  -9  15       40.01       58.58     14.76 o 
  -2  -9  15       15.27       19.00     15.95 o 
  -1  -9  15       28.66       17.65     14.59 o 
   0  -9  15       50.28       64.41     11.27 o 
   1  -9  15        7.98       20.02     10.48 o 
   2  -9  15      162.08      182.79     17.99 o 
   3  -9  15       13.33       11.59     10.19 o 
  -5  -8  15       10.55       12.50     12.47 o 
  -4  -8  15      189.88      197.02     14.98 o 
  -3  -8  15       14.58       14.27     11.79 o 
  -2  -8  15      197.26      217.86     19.68 o 
  -1  -8  15       15.59       16.58     10.07 o 
   0  -8  15        5.81        5.13      9.72 o 
   1  -8  15      139.40      124.53     11.69 o 
   2  -8  15      294.47      275.17     13.76 o 
   3  -8  15       43.96       52.86     10.35 o 
   4  -8  15      155.12      161.87     19.68 o 
  -5  -7  15      576.66      630.25     32.41 o 
  -4  -7  15       81.62       92.78     12.47 o 
  -3  -7  15      453.19      389.61     15.72 o 
  -2  -7  15       41.70       19.34     13.91 o 
  -1  -7  15      221.72      201.70     12.07 o 
   0  -7  15      553.22      554.33     20.70 o 
   1  -7  15      103.14       93.88     10.18 o 
   2  -7  15      546.81      558.79     15.70 o 
   3  -7  15        0.11        1.93      8.66 o 
   4  -7  15      136.94      155.42     19.00 o 
   5  -7  15      141.80      136.08     19.00 o 
  -6  -6  15      574.80      644.16     20.63 o 
  -5  -6  15       34.58       22.82     11.40 o 
  -4  -6  15       38.03       42.01     13.57 o 
  -3  -6  15      485.85      438.17     21.04 o 
  -2  -6  15       68.80       62.02      9.18 o 
  -1  -6  15       10.58       13.44      8.94 o 
   0  -6  15      240.56      225.79     23.58 o 
   1  -6  15      562.23      518.78     45.81 o 
   2  -6  15      289.13      252.16     12.73 o 
   3  -6  15       90.89       72.81      8.88 o 
   4  -6  15      121.61      114.36     16.97 o 
   5  -6  15        6.41        6.45     15.61 o 
   6  -6  15       14.22       20.70     16.97 o 
  -6  -5  15        1.08       -1.37     11.83 o 
  -5  -5  15       25.33       27.13     12.90 o 
  -4  -5  15      206.07      207.51     13.00 o 
  -3  -5  15      165.52      141.66     11.73 o 
  -2  -5  15        3.35       -1.74      7.91 o 
  -1  -5  15      520.40      469.40     20.19 o 
   0  -5  15        1.93        5.49      7.67 o 
   1  -5  15      398.34      398.24     36.31 o 
   2  -5  15      197.88      178.61      9.60 o 
   3  -5  15      725.64      712.26     42.76 o 
   4  -5  15       33.51       30.54     14.59 o 
   5  -5  15        8.09       17.99     15.27 o 
   6  -5  15       27.99       46.49     16.63 o 
  -7  -4  15      128.30      126.78     14.26 o 
  -6  -4  15        3.03        1.21     10.92 o 
  -5  -4  15      211.48      160.56     12.71 o 
  -4  -4  15       57.02       60.09     12.22 o 
  -3  -4  15      146.92      127.97     21.89 o 
  -2  -4  15        0.85       -6.83      6.83 o 
  -1  -4  15      258.69      218.48     18.32 o 
   0  -4  15       20.04       19.68      7.92 o 
   1  -4  15       37.20       40.54      7.97 o 
   2  -4  15       21.20       16.62      7.01 o 
   3  -4  15       57.40       51.63      9.16 o 
   4  -4  15       73.85       55.99     14.59 o 
   5  -4  15        3.65        4.41     14.25 o 
   6  -4  15      108.97      109.61     17.99 o 
   7  -4  15       43.43       17.99     16.63 o 
  -7  -3  15      261.03      250.52     15.33 o 
  -6  -3  15        9.93        7.72     11.73 o 
  -5  -3  15      148.21      178.32     13.40 o 
  -4  -3  15      642.04      533.87     16.31 o 
  -3  -3  15       30.37       27.77     10.15 o 
  -2  -3  15      604.69      572.97     44.45 o 
  -1  -3  15      293.52      281.34     10.34 o 
   0  -3  15       94.70      100.55     11.37 o 
   1  -3  15      267.74      244.16      9.80 o 
   2  -3  15       54.22       52.43      7.40 o 
   3  -3  15       46.49       31.62      6.68 o 
   4  -3  15       38.84       38.01     13.57 o 
   5  -3  15     1434.58     1485.99     34.61 o 
   6  -3  15      129.62      132.00     17.65 o 
   7  -3  15      116.02      101.12     17.99 o 
  -7  -2  15        0.04       -7.13     11.45 o 
  -6  -2  15       40.89       48.36     11.73 o 
  -5  -2  15       28.22       23.16     10.55 o 
  -4  -2  15      170.55      142.92     11.76 o 
  -3  -2  15      507.04      500.35     15.00 o 
  -2  -2  15     3617.36     3550.24     25.57 o 
  -1  -2  15     2436.27     2367.10     21.64 o 
   0  -2  15      113.73      120.52      7.91 o 
   1  -2  15      639.11      596.38     20.04 o 
   2  -2  15        9.38        5.68      4.57 o 
   3  -2  15       33.79       28.13      7.64 o 
   4  -2  15        0.55       -2.71     12.22 o 
   5  -2  15       21.09       19.34     13.91 o 
   6  -2  15      528.26      570.10     24.77 o 
   7  -2  15       16.95       15.61     15.61 o 
  -7  -1  15      118.51      122.69     14.59 o 
  -6  -1  15      462.94      450.91     16.55 o 
  -5  -1  15       65.34       68.76     17.99 o 
  -4  -1  15      372.92      368.64     10.04 o 
  -3  -1  15     1289.54     1278.93     14.32 o 
  -2  -1  15      489.60      436.01      6.96 o 
  -1  -1  15        7.98       17.57      4.36 o 
   0  -1  15      392.10      443.00     14.84 o 
   1  -1  15      595.29      580.92     15.43 o 
   2  -1  15       18.79       15.46      4.77 o 
   3  -1  15        3.64        1.34      4.41 o 
   4  -1  15       77.73       65.83     13.23 o 
   5  -1  15      466.07      478.48     21.72 o 
   6  -1  15      214.53      262.99     20.36 o 
   7  -1  15      128.37      163.56     19.34 o 
  -7   0  15        0.07        3.69     11.59 o 
  -6   0  15        5.66        2.38     15.27 o 
  -5   0  15      284.49      291.46     12.31 o 
  -4   0  15     1658.90     1536.82     20.30 o 
  -3   0  15       59.17       64.24      7.59 o 
  -2   0  15      151.85      146.79      8.68 o 
  -1   0  15      142.53      135.42      6.24 o 
   0   0  15      255.28      247.57     10.52 o 
   1   0  15      557.73      570.36     17.37 o 
   2   0  15      367.40      354.49     12.03 o 
   3   0  15      351.36      332.75     13.63 o 
   4   0  15       77.91       61.76     14.93 o 
   5   0  15      407.57      390.25     21.04 o 
   6   0  15      149.32      165.26     17.99 o 
   7   0  15       65.66       81.10     17.31 o 
  -7   1  15       24.46       10.86     17.99 o 
  -6   1  15       76.96       51.92     16.63 o 
  -5   1  15      195.95      192.07     11.45 o 
  -4   1  15        6.21        4.13      8.28 o 
  -3   1  15        6.61        9.38      7.15 o 
  -2   1  15      106.02       93.57      4.80 o 
  -1   1  15     1718.11     1760.24     20.53 o 
   0   1  15       18.65       32.85      6.12 o 
   1   1  15       13.19        4.05      6.12 o 
   2   1  15     2354.60     2437.78     72.28 o 
   3   1  15      586.17      519.21     12.96 o 
   4   1  15      629.22      638.23     15.95 o 
   5   1  15      154.48      154.06     17.31 o 
   6   1  15       95.13       89.25     16.29 o 
   7   1  15      331.48      352.24     23.41 o 
  -7   2  15       70.63       95.36     20.02 o 
  -6   2  15      158.30      155.25     12.21 o 
  -5   2  15      174.94      141.80     11.01 o 
  -4   2  15        1.12        3.71      8.01 o 
  -3   2  15     9339.12     9019.36    106.38 o 
  -2   2  15      485.22      482.51     12.10 o 
  -1   2  15     1246.49     1223.07     21.66 o 
   0   2  15       11.95       10.73      5.85 o 
   1   2  15        1.62        6.45      6.48 o 
   2   2  15        2.17        0.60      7.32 o 
   3   2  15        8.51       15.44      8.40 o 
   4   2  15       45.70       43.68      9.96 o 
   5   2  15      669.96      679.08     17.26 o 
   6   2  15       19.48       21.04     14.59 o 
   7   2  15       11.31      -10.18     16.63 o 
  -7   3  15      142.92      146.94     19.68 o 
  -6   3  15      136.01      121.83     11.49 o 
  -5   3  15       24.43       28.14      9.59 o 
  -4   3  15       26.30       36.68      8.50 o 
  -3   3  15      109.90      103.68      9.35 o 
  -2   3  15      560.90      532.84     12.96 o 
  -1   3  15       36.30       30.69      5.23 o 
   0   3  15        8.35        9.53      6.03 o 
   1   3  15      240.36      225.19      9.11 o 
   2   3  15       61.37       50.81      7.80 o 
   3   3  15      407.58      367.42     12.72 o 
   4   3  15      291.07      285.33     12.96 o 
   5   3  15      115.84      120.79     13.40 o 
   6   3  15      228.99      218.57     13.89 o 
   7   3  15        2.45        5.77     16.29 o 
  -7   4  15      205.87      184.97     14.37 o 
  -6   4  15      299.75      345.04     17.31 o 
  -5   4  15       28.95       21.77     10.20 o 
  -4   4  15       14.42       16.18      8.60 o 
  -3   4  15       18.34       21.38      8.12 o 
  -2   4  15      131.02       97.14      8.46 o 
  -1   4  15     1130.50     1097.68     29.46 o 
   0   4  15       63.41       69.24      5.91 o 
   1   4  15      157.75      141.14     18.15 o 
   2   4  15        2.14       -2.88      8.01 o 
   3   4  15       23.61       20.55      9.22 o 
   4   4  15       85.16       66.57     10.20 o 
   5   4  15      299.66      293.83     14.42 o 
   6   4  15      621.06      631.57     34.95 o 
   7   4  15      229.70      215.01     15.24 o 
  -7   5  15      369.97      445.28     17.98 o 
  -6   5  15      398.04      372.52     15.79 o 
  -5   5  15        7.69       10.56      9.24 o 
  -4   5  15       60.17       51.37     14.59 o 
  -3   5  15       51.09       65.27     10.18 o 
  -2   5  15      920.57      912.66     53.79 o 
  -1   5  15        1.76        7.75      5.20 o 
   0   5  15     1114.76     1065.00     14.43 o 
   1   5  15       53.32       46.62      5.77 o 
   2   5  15      156.58      162.19     10.92 o 
   3   5  15      309.07      296.22     27.15 o 
   4   5  15      107.22      100.80     11.64 o 
   5   5  15      248.64      266.43     14.28 o 
   6   5  15        0.07        6.92     11.14 o 
   7   5  15        3.61        8.48     12.42 o 
  -6   6  15       87.71       95.05     12.60 o 
  -5   6  15      549.82      540.65     16.57 o 
  -4   6  15      315.36      291.21     29.18 o 
  -3   6  15        5.79       -0.77      8.07 o 
  -2   6  15       38.68       26.18      7.40 o 
  -1   6  15        1.28        3.09      5.26 o 
   0   6  15      601.09      582.94     16.29 o 
   1   6  15     3296.10     3467.55    151.18 o 
   2   6  15      552.56      583.47     15.72 o 
   3   6  15      242.79      228.24     12.60 o 
   4   6  15        6.57       14.69     10.68 o 
   5   6  15       60.79       55.76     12.60 o 
   6   6  15      213.97      211.98     15.22 o 
   7   6  15      152.19      154.96     15.11 o 
  -6   7  15        0.64      -10.67     10.67 o 
  -5   7  15      800.76      776.91     19.13 o 
  -4   7  15       34.81       40.85      8.96 o 
  -3   7  15       16.33       13.96      7.53 o 
  -2   7  15      525.07      450.31     21.72 o 
  -1   7  15      500.26      489.33     22.06 o 
   0   7  15      212.80      220.69     13.74 o 
   1   7  15      898.10      927.11     27.32 o 
   2   7  15     1223.32     1233.39     22.23 o 
   3   7  15       12.99       15.99     11.37 o 
   4   7  15      457.83      387.88     15.84 o 
   5   7  15       41.14       49.70     14.59 o 
   6   7  15      532.40      526.86     19.79 o 
  -5   8  15        8.14       10.86     15.27 o 
  -4   8  15       62.37       41.74     15.27 o 
  -3   8  15      535.77      585.37     25.45 o 
  -2   8  15      214.76      221.59     17.99 o 
  -1   8  15      185.25      158.81     16.97 o 
   0   8  15        6.24        4.75     13.57 o 
   1   8  15       13.65       -8.82     13.57 o 
   2   8  15        5.23        8.72     10.18 o 
   3   8  15      891.33      894.76     28.84 o 
   4   8  15       24.39       34.49     11.75 o 
   5   8  15        6.73       15.30     12.60 o 
   6   8  15       72.49       86.46     20.53 o 
  -4   9  15      325.13      361.74     23.41 o 
  -3   9  15       10.73        5.77     14.25 o 
  -2   9  15      177.15      151.69     18.32 o 
  -1   9  15      308.63      320.68     21.04 o 
   0   9  15       22.38       22.74     14.59 o 
   1   9  15      211.27      167.30     17.99 o 
   2   9  15      390.61      422.48     23.08 o 
   3   9  15      220.90      226.17     14.76 o 
   4   9  15      374.97      391.76     17.51 o 
   5   9  15        0.39       12.14     12.76 o 
  -3  10  15        9.71       36.31     16.29 o 
  -2  10  15       63.28       50.22     17.31 o 
  -1  10  15      520.39      577.22     26.13 o 
   0  10  15        7.62       23.75     15.95 o 
   1  10  15       62.23       48.19     16.29 o 
   2  10  15      179.57      183.92     19.34 o 
   3  10  15       15.58       23.09     12.58 o 
   4  10  15        5.24       19.19     12.73 o 
  -2  11  15        0.44      -16.97     16.97 o 
  -1  11  15      532.91      685.14     29.52 o 
   0  11  15        3.18       17.65     16.97 o 
   1  11  15      154.49      133.36     19.00 o 
   2  11  15       31.21       39.02     16.29 o 
   3  11  15       11.64       -1.02     16.63 o 
  -1 -10  16      128.24      202.93     21.04 o 
   0 -10  16       68.42       57.25     12.48 o 
  -3  -9  16      151.21      169.00     14.93 o 
  -2  -9  16      227.12      249.42     21.72 o 
  -1  -9  16       75.97       90.94     17.99 o 
   0  -9  16      163.96      158.77     20.87 o 
   1  -9  16      152.43      116.85     18.15 o 
   2  -9  16      729.52      797.51     41.74 o 
   3  -9  16       75.37       65.49     17.99 o 
  -4  -8  16      372.08      439.91     17.99 o 
  -3  -8  16       14.17        4.71     12.17 o 
  -2  -8  16       85.96       90.27     17.31 o 
  -1  -8  16      382.40      387.88     21.55 o 
   0  -8  16      109.12      105.91     17.99 o 
   1  -8  16       85.39       86.97     20.70 o 
   2  -8  16      457.67      486.24     25.45 o 
   3  -8  16       86.82       79.75     17.31 o 
   4  -8  16      225.15      219.56     22.06 o 
  -5  -7  16       26.13       50.63     13.33 o 
  -4  -7  16      110.29      115.35     13.19 o 
  -3  -7  16      421.52      426.14     33.26 o 
  -2  -7  16      267.74      275.89     19.68 o 
  -1  -7  16       35.30       36.03      9.35 o 
   0  -7  16      265.65      250.92     12.84 o 
   1  -7  16      988.89      940.49     26.30 o 
   2  -7  16      343.50      330.34     27.66 o 
   3  -7  16      895.31      869.29     18.83 o 
   4  -7  16      265.46      306.43     22.40 o 
   5  -7  16       71.47       62.44     18.66 o 
  -6  -6  16      351.31      386.96     22.40 o 
  -5  -6  16        0.03        7.46     12.27 o 
  -4  -6  16       60.75       54.09     11.97 o 
  -3  -6  16        0.04       -0.91     10.34 o 
  -2  -6  16      329.98      350.32     34.10 o 
  -1  -6  16       18.04       19.99      9.18 o 
   0  -6  16      306.76      261.22     11.99 o 
   1  -6  16      114.69       96.06     10.09 o 
   2  -6  16      347.57      327.54     12.88 o 
   3  -6  16      495.77      452.55     14.02 o 
   4  -6  16      559.00      506.98     24.43 o 
   5  -6  16        0.05       -2.71     15.61 o 
  -6  -5  16       59.95       73.48     23.41 o 
  -5  -5  16       12.34        9.29     11.79 o 
  -4  -5  16      368.39      321.51     32.92 o 
  -3  -5  16        6.65       13.17     10.00 o 
  -2  -5  16        2.03        8.23      7.99 o 
  -1  -5  16     1010.20     1058.73     18.59 o 
   0  -5  16      641.12      675.35     34.95 o 
   1  -5  16        4.10        6.74      7.97 o 
   2  -5  16       10.82        4.47      8.48 o 
   3  -5  16        3.79        3.52      7.19 o 
   4  -5  16      646.85      642.04     26.13 o 
   5  -5  16      141.65      149.99     17.99 o 
   6  -5  16      219.93      241.61     21.04 o 
  -6  -4  16       48.33       59.80     12.84 o 
  -5  -4  16        0.08        2.51     11.03 o 
  -4  -4  16      807.84      745.73     29.69 o 
  -3  -4  16       96.66       71.82     12.22 o 
  -2  -4  16      425.98      383.28     22.06 o 
  -1  -4  16       31.73       22.44      8.48 o 
   0  -4  16       11.97        3.62      7.32 o 
   1  -4  16      426.25      397.57     28.84 o 
   2  -4  16      174.71      166.57     12.22 o 
   3  -4  16      141.08      110.35     19.51 o 
   4  -4  16       43.72       29.86     13.91 o 
   5  -4  16        3.82       22.06     14.93 o 
   6  -4  16       72.54       67.87     16.97 o 
  -7  -3  16        9.63       26.06     12.34 o 
  -6  -3  16       43.93       33.51     12.73 o 
  -5  -3  16     1482.75     1495.33     25.20 o 
  -4  -3  16       20.74       24.26     11.01 o 
  -3  -3  16       74.29       46.62     10.66 o 
  -2  -3  16       27.93       23.28      7.40 o 
  -1  -3  16      916.94      914.33     15.79 o 
   0  -3  16     1271.84     1189.14     23.41 o 
   1  -3  16      359.46      336.37     35.29 o 
   2  -3  16      760.61      778.10     14.67 o 
   3  -3  16     1149.58     1187.88     50.05 o 
   4  -3  16      140.93      162.55     16.29 o 
   5  -3  16      103.06      113.68     16.63 o 
   6  -3  16        1.58       22.06     15.27 o 
   7  -3  16       29.42       22.40     16.97 o 
  -7  -2  16       61.89       65.81     13.19 o 
  -6  -2  16       30.57       33.34     11.88 o 
  -5  -2  16      159.46      187.03     18.83 o 
  -4  -2  16      595.60      542.58     40.38 o 
  -3  -2  16       45.27       36.72      9.80 o 
  -2  -2  16     4523.80     4353.01     35.97 o 
  -1  -2  16      939.67      957.19     28.84 o 
   0  -2  16       50.26       58.52     11.71 o 
   1  -2  16       61.50       54.25      7.43 o 
   2  -2  16       17.80       17.83      4.98 o 
   3  -2  16       55.38       55.07      5.69 o 
   4  -2  16      391.07      393.30     20.02 o 
   5  -2  16       77.68       63.12     14.59 o 
   6  -2  16      102.23      106.21     16.97 o 
   7  -2  16       37.30       28.17     16.63 o 
  -7  -1  16       80.49       92.51     13.80 o 
  -6  -1  16      160.56      181.71     19.17 o 
  -5  -1  16      233.03      244.22     44.79 o 
  -4  -1  16      188.60      171.31     14.25 o 
  -3  -1  16        7.05       11.03      6.08 o 
  -2  -1  16      233.60      251.35      6.15 o 
  -1  -1  16       75.38       77.19      5.16 o 
   0  -1  16     1871.61     1937.92     45.09 o 
   1  -1  16       33.13       36.89      5.29 o 
   2  -1  16      297.51      262.80     11.80 o 
   3  -1  16        5.01       12.46      4.76 o 
   4  -1  16       22.47       29.86     13.23 o 
   5  -1  16     1122.21     1067.58     29.86 o 
   6  -1  16        5.23        0.34     13.91 o 
   7  -1  16      257.29      255.19     21.72 o 
  -7   0  16      257.66      296.36     25.62 o 
  -6   0  16      255.46      289.18     28.17 o 
  -5   0  16      198.79      216.10     11.47 o 
  -4   0  16       57.38       49.26      8.78 o 
  -3   0  16      490.93      445.46     12.11 o 
  -2   0  16        4.05        8.41      6.32 o 
  -1   0  16       10.48       16.46      5.28 o 
   0   0  16       41.37       51.12      5.88 o 
   1   0  16        0.16        2.99      4.93 o 
   2   0  16      587.70      587.12     11.45 o 
   3   0  16        6.39        5.47      4.75 o 
   4   0  16      157.43      182.54     11.21 o 
   5   0  16      212.40      243.31     19.34 o 
   6   0  16        0.02       -4.41     14.59 o 
   7   0  16       30.23       34.61     16.97 o 
  -7   1  16      585.24      629.48     29.52 o 
  -6   1  16        1.64        1.70     15.95 o 
  -5   1  16        2.21        6.54      8.96 o 
  -4   1  16     1038.85     1002.61     23.08 o 
  -3   1  16      783.37      756.94     15.08 o 
  -2   1  16      662.38      628.37     13.03 o 
  -1   1  16       20.97       37.40      5.79 o 
   0   1  16       41.66       42.41      6.12 o 
   1   1  16      338.60      332.88     10.04 o 
   2   1  16     1312.08     1301.92     30.20 o 
   3   1  16        5.53        6.24      4.75 o 
   4   1  16      744.81      694.70     16.54 o 
   5   1  16       11.73       11.30     10.07 o 
   6   1  16       50.87       34.27     15.95 o 
   7   1  16      149.26      172.39     20.70 o 
  -7   2  16        1.60       -7.47     17.65 o 
  -6   2  16      782.11      818.16     19.71 o 
  -5   2  16       74.75       65.77     13.74 o 
  -4   2  16      246.80      206.66     10.76 o 
  -3   2  16      316.83      294.54     11.49 o 
  -2   2  16     2169.57     2071.04     22.01 o 
  -1   2  16     3043.65     3043.19     44.46 o 
   0   2  16        0.15        1.97      5.98 o 
   1   2  16       60.40       56.72      7.20 o 
   2   2  16      455.03      485.48     12.82 o 
   3   2  16     1722.41     1871.04     23.15 o 
   4   2  16       19.60       14.71      9.11 o 
   5   2  16      127.31      135.20     11.86 o 
   6   2  16      236.11      242.33     25.28 o 
   7   2  16       18.62       12.56     16.97 o 
  -7   3  16       32.09       49.20     18.32 o 
  -6   3  16      213.81      219.60     18.83 o 
  -5   3  16      103.80      129.31     20.87 o 
  -4   3  16       54.82       46.18      9.46 o 
  -3   3  16       61.51       52.33      8.28 o 
  -2   3  16        1.76        0.13      7.56 o 
  -1   3  16      764.14      765.92     26.31 o 
   0   3  16      705.86      688.48     48.87 o 
   1   3  16      302.40      301.02     26.64 o 
   2   3  16      187.32      222.24     20.19 o 
   3   3  16     1736.17     1760.15     23.15 o 
   4   3  16      154.85      140.81     11.35 o 
   5   3  16       75.44       64.63     10.79 o 
   6   3  16       97.10      111.48     12.84 o 
   7   3  16        5.37       11.90     11.51 o 
  -7   4  16       12.15       31.49     11.64 o 
  -6   4  16        6.39       10.88      9.80 o 
  -5   4  16      224.61      186.74     16.29 o 
  -4   4  16      642.76      599.49     28.34 o 
  -3   4  16      278.17      248.09     11.11 o 
  -2   4  16       70.44       66.74      8.06 o 
  -1   4  16      803.76      772.33     13.11 o 
   0   4  16      602.03      566.77     11.37 o 
   1   4  16       62.61       46.72      9.67 o 
   2   4  16       86.83       76.09      9.59 o 
   3   4  16       59.66       69.90      9.96 o 
   4   4  16       72.87       71.21     10.79 o 
   5   4  16        9.52        5.62     10.20 o 
   6   4  16       48.23       49.11     11.76 o 
   7   4  16        6.03       13.38     12.34 o 
  -6   5  16       12.00       14.25     11.04 o 
  -5   5  16      199.53      211.18     13.17 o 
  -4   5  16        1.25        1.36      8.88 o 
  -3   5  16       62.40       66.80      9.21 o 
  -2   5  16      713.03      653.92     14.25 o 
  -1   5  16       12.19       20.02      5.64 o 
   0   5  16     1649.44     1618.99     29.20 o 
   1   5  16        8.80        9.29      5.40 o 
   2   5  16       37.80       45.77      9.46 o 
   3   5  16       28.09       17.45      9.59 o 
   4   5  16      166.63      140.87     26.98 o 
   5   5  16      842.35      873.89     22.57 o 
   6   5  16       25.39       26.90     11.99 o 
   7   5  16        2.03       12.14     13.41 o 
  -6   6  16       24.28       15.15     10.68 o 
  -5   6  16      256.31      254.32     13.48 o 
  -4   6  16        1.23       -0.18      8.56 o 
  -3   6  16      274.03      249.73     25.11 o 
  -2   6  16      517.58      473.72     40.89 o 
  -1   6  16       12.29       31.30     10.66 o 
   0   6  16      237.67      249.88     21.21 o 
   1   6  16     1621.10     1664.25     23.92 o 
   2   6  16      146.42      130.38     11.37 o 
   3   6  16      452.07      442.71     23.75 o 
   4   6  16      157.80      148.37     16.80 o 
   5   6  16       19.70       13.91     12.00 o 
   6   6  16       27.05       27.65     12.60 o 
  -5   7  16      170.74      155.38     12.73 o 
  -4   7  16       41.76       26.52      9.23 o 
  -3   7  16        2.65        0.34     12.90 o 
  -2   7  16       78.60       69.57     14.59 o 
  -1   7  16      291.83      247.04     19.00 o 
   0   7  16      740.95      750.93     16.46 o 
   1   7  16     3085.38     3238.74     72.45 o 
   2   7  16      165.06      148.73     12.10 o 
   3   7  16      933.02      921.60     20.39 o 
   4   7  16      287.67      296.30     15.33 o 
   5   7  16      515.62      549.19     36.31 o 
   6   7  16       16.44       13.23     13.20 o 
  -5   8  16       28.41       28.84     16.29 o 
  -4   8  16      103.15       90.27     18.32 o 
  -3   8  16      515.83      582.99     25.79 o 
  -2   8  16        0.03      -13.91     14.59 o 
  -1   8  16      180.40      173.07     17.31 o 
   0   8  16      650.80      672.42     17.31 o 
   1   8  16       50.19       62.78     10.86 o 
   2   8  16        2.72       -9.12     10.31 o 
   3   8  16      178.27      195.06     13.32 o 
   4   8  16      172.09      168.40     13.76 o 
   5   8  16        0.04        3.66     12.69 o 
  -4   9  16      186.77      205.30     21.04 o 
  -3   9  16       89.69      101.80     17.99 o 
  -2   9  16      392.96      411.29     23.08 o 
  -1   9  16      311.77      339.00     21.38 o 
   0   9  16       51.50       34.95     14.93 o 
   1   9  16       11.94        4.75     14.25 o 
   2   9  16      493.54      546.47     17.50 o 
   3   9  16      188.43      191.93     14.16 o 
   4   9  16       49.32       52.87     15.44 o 
   5   9  16       41.99       37.29     21.72 o 
  -3  10  16       76.32      102.48     17.65 o 
  -2  10  16        0.14      -16.97     16.97 o 
  -1  10  16      287.63      318.98     23.08 o 
   0  10  16        1.67        5.43     14.93 o 
   1  10  16      367.49      422.82     23.75 o 
   2  10  16        3.57       -0.34     15.95 o 
   3  10  16      119.56      127.51     14.02 o 
   4  10  16       84.56       90.56     13.82 o 
  -1  11  16       57.02       41.74     18.32 o 
   0  11  16      495.20      594.53     28.17 o 
   1  11  16       41.98       27.49     17.99 o 
   2  11  16        0.03       -2.38     17.65 o 
  -2  -9  17       21.12       33.26     16.97 o 
  -1  -9  17      221.95      272.83     21.38 o 
   0  -9  17        1.03        7.83     10.77 o 
   1  -9  17      288.62      273.21     31.05 o 
   2  -9  17      251.20      250.92     15.17 o 
  -4  -8  17      171.63      226.03     15.96 o 
  -3  -8  17       26.52       27.68     12.90 o 
  -2  -8  17        3.52       -9.16     15.27 o 
  -1  -8  17       17.04       31.05     13.40 o 
   0  -8  17        3.65        6.00     10.07 o 
   1  -8  17       35.34       40.66     10.67 o 
   2  -8  17       84.37       72.42     15.44 o 
   3  -8  17        2.21       -0.68     16.29 o 
  -5  -7  17        5.32        3.15     12.71 o 
  -4  -7  17        6.99       20.50     12.17 o 
  -3  -7  17      294.91      332.90     16.97 o 
  -2  -7  17      635.59      638.31     26.47 o 
  -1  -7  17       32.86       28.96      9.72 o 
   0  -7  17        9.89       18.46     16.29 o 
   1  -7  17      539.19      519.54     28.84 o 
   2  -7  17     1029.04     1129.38     91.79 o 
   3  -7  17        0.72       -1.02     14.93 o 
   4  -7  17      475.92      547.36     27.49 o 
  -5  -6  17       11.58       36.13     12.55 o 
  -4  -6  17       54.39       87.53     12.34 o 
  -3  -6  17       34.02       19.53     11.31 o 
  -2  -6  17       77.66       64.41      9.66 o 
  -1  -6  17       87.54      105.38     10.68 o 
   0  -6  17      299.89      267.51     20.36 o 
   1  -6  17       19.36       33.99      9.46 o 
   2  -6  17       47.14       29.15     15.10 o 
   3  -6  17      181.62      182.57     19.00 o 
   4  -6  17       85.04      101.12     17.99 o 
   5  -6  17       19.87       36.31     16.63 o 
  -6  -5  17       43.52       53.24     12.93 o 
  -5  -5  17        7.28        0.28     11.69 o 
  -4  -5  17       86.95       69.85     11.73 o 
  -3  -5  17      107.39       88.21     11.16 o 
  -2  -5  17      186.09      179.15     10.52 o 
  -1  -5  17      701.42      674.03     16.97 o 
   0  -5  17      172.71      196.99     11.04 o 
   1  -5  17       13.01       12.86      8.12 o 
   2  -5  17      130.64      128.82      9.78 o 
   3  -5  17       46.37       39.70     14.25 o 
   4  -5  17     1107.71     1205.01     33.60 o 
   5  -5  17      616.35      647.81     28.17 o 
   6  -5  17      467.36      483.57     26.47 o 
  -6  -4  17       91.05      103.42     14.93 o 
  -5  -4  17       23.11       29.68     12.23 o 
  -4  -4  17       21.44       28.37     11.03 o 
  -3  -4  17       37.60       43.08     10.97 o 
  -2  -4  17       13.57       14.55      9.50 o 
  -1  -4  17        1.89        9.39      7.42 o 
   0  -4  17       16.28       12.96      8.01 o 
   1  -4  17      574.21      500.10     66.17 o 
   2  -4  17       96.39       78.90      8.56 o 
   3  -4  17      545.93      582.31     23.41 o 
   4  -4  17       14.10       18.32     14.25 o 
   5  -4  17      123.06       98.75     16.97 o 
   6  -4  17       17.65        6.45     16.97 o 
  -6  -3  17      232.91      222.44     15.24 o 
  -5  -3  17      248.29      232.86     14.85 o 
  -4  -3  17      288.89      247.85     14.04 o 
  -3  -3  17       31.19        8.64     10.39 o 
  -2  -3  17       12.78        7.39      7.14 o 
  -1  -3  17       14.23        8.41      8.65 o 
   0  -3  17      505.97      462.39     20.87 o 
   1  -3  17      792.73      781.07     47.85 o 
   2  -3  17      134.86      132.41     28.17 o 
   3  -3  17      171.00      181.55     15.95 o 
   4  -3  17       78.58       76.35     14.93 o 
   5  -3  17       27.14       47.17     15.27 o 
   6  -3  17       64.76       75.00     17.31 o 
  -7  -2  17      113.15      154.31     24.26 o 
  -6  -2  17        5.98       17.34     11.69 o 
  -5  -2  17       49.52       47.84     11.40 o 
  -4  -2  17      454.32      436.17     15.94 o 
  -3  -2  17       64.60       55.51     10.79 o 
  -2  -2  17      707.04      704.36     13.56 o 
  -1  -2  17       62.81       66.76      7.97 o 
   0  -2  17        9.50       26.63      7.33 o 
   1  -2  17      301.12      256.29     29.01 o 
   2  -2  17       59.32       51.02     10.18 o 
   3  -2  17      480.51      487.98     20.70 o 
   4  -2  17       27.12       28.84     13.91 o 
   5  -2  17      795.79      779.47     27.83 o 
   6  -2  17      132.62      148.63     17.65 o 
   7  -2  17       13.90        5.09     16.63 o 
  -7  -1  17        0.09        1.66     12.45 o 
  -6  -1  17       94.32       94.84     14.25 o 
  -5  -1  17      128.97      162.71     12.84 o 
  -4  -1  17       40.05       41.48     11.14 o 
  -3  -1  17      736.21      720.01     31.56 o 
  -2  -1  17     1419.26     1346.71     20.87 o 
  -1  -1  17      970.97      904.89     14.68 o 
   0  -1  17      265.41      270.21     12.10 o 
   1  -1  17      391.45      402.34      9.33 o 
   2  -1  17     1473.15     1447.77     44.20 o 
   3  -1  17       28.79       32.49      8.06 o 
   4  -1  17       37.57       32.63      8.81 o 
   5  -1  17      272.03      236.18     19.00 o 
   6  -1  17      145.65      129.29     17.65 o 
   7  -1  17        5.52       -6.45     16.63 o 
  -7   0  17        6.95       10.38     12.47 o 
  -6   0  17      134.30      140.16     13.68 o 
  -5   0  17       13.45       21.17      9.50 o 
  -4   0  17       82.48       69.21      9.09 o 
  -3   0  17      187.30      146.44      9.23 o 
  -2   0  17      144.10      134.98      8.82 o 
  -1   0  17      720.90      743.40     18.15 o 
   0   0  17      386.55      370.88      9.32 o 
   1   0  17       14.65       18.27      5.29 o 
   2   0  17       23.02       14.87      5.34 o 
   3   0  17      784.47      738.78     63.46 o 
   4   0  17        3.02        2.09     11.37 o 
   5   0  17      287.72      260.22     15.27 o 
   6   0  17        0.12       -4.41     14.93 o 
   7   0  17      211.79      218.88     21.72 o 
  -7   1  17        9.95       16.29     17.99 o 
  -6   1  17        7.47       21.72     16.63 o 
  -5   1  17        7.13       14.69      9.29 o 
  -4   1  17       85.96       84.59      9.54 o 
  -3   1  17        5.51        8.25      7.45 o 
  -2   1  17      252.80      233.24     15.78 o 
  -1   1  17     3101.17     3131.46     22.46 o 
   0   1  17       21.32       11.09      6.12 o 
   1   1  17      603.57      619.06     17.14 o 
   2   1  17      763.27      796.14     17.31 o 
   3   1  17       59.96       60.37     13.23 o 
   4   1  17     1859.96     1974.58     68.72 o 
   5   1  17       25.46       28.84     10.08 o 
   6   1  17       46.30       65.83     16.97 o 
   7   1  17       32.36       48.53     17.99 o 
  -7   2  17       36.98       13.57     18.32 o 
  -6   2  17      178.79      199.43     13.61 o 
  -5   2  17       75.05       83.42     22.23 o 
  -4   2  17      328.65      310.93     19.17 o 
  -3   2  17        8.43       10.47      8.14 o 
  -2   2  17      786.42      829.56     39.87 o 
  -1   2  17      184.60      194.98      7.32 o 
   0   2  17       75.42       78.03      7.47 o 
   1   2  17      277.44      288.01     19.51 o 
   2   2  17      188.72      207.50     10.07 o 
   3   2  17      202.06      215.89     11.64 o 
   4   2  17      216.06      207.93     12.03 o 
   5   2  17       38.19       45.80     12.39 o 
   6   2  17       16.36       13.36     12.05 o 
   7   2  17      160.90      155.10     14.28 o 
  -7   3  17       58.56       70.92     18.66 o 
  -6   3  17      151.83      114.20     12.21 o 
  -5   3  17      260.73      259.46     35.12 o 
  -4   3  17      301.98      292.75     17.82 o 
  -3   3  17      158.78      126.38      9.46 o 
  -2   3  17       79.37       65.18     11.54 o 
  -1   3  17     2267.83     2318.09     59.82 o 
   0   3  17     3108.71     3244.17     63.46 o 
   1   3  17      795.76      795.45     31.05 o 
   2   3  17      135.66      152.26      9.70 o 
   3   3  17      581.19      577.95     15.48 o 
   4   3  17        6.78        8.06      9.52 o 
   5   3  17       23.25       22.74     10.18 o 
   6   3  17      123.77      149.75     16.97 o 
   7   3  17       12.24       15.78     12.24 o 
  -6   4  17        3.33       -7.85     10.66 o 
  -5   4  17       52.56       57.43     12.90 o 
  -4   4  17      600.17      593.01     23.08 o 
  -3   4  17        9.05       11.04      8.15 o 
  -2   4  17      202.43      188.97     10.00 o 
  -1   4  17       47.92       38.56      6.09 o 
   0   4  17        0.85        2.06      5.76 o 
   1   4  17      184.63      165.91     13.74 o 
   2   4  17        1.44        3.41      8.28 o 
   3   4  17      509.75      489.33     14.76 o 
   4   4  17       11.87       21.21     11.37 o 
   5   4  17      151.08      174.96     17.65 o 
   6   4  17       60.42       62.29     12.72 o 
   7   4  17      169.84      165.17     20.02 o 
  -6   5  17        3.82       10.69     10.56 o 
  -5   5  17       30.28       44.97     10.63 o 
  -4   5  17      374.53      330.77     13.57 o 
  -3   5  17      255.39      259.28     17.99 o 
  -2   5  17      541.98      516.43     23.25 o 
  -1   5  17      434.61      370.30     13.40 o 
   0   5  17       63.98       60.80      6.87 o 
   1   5  17      960.32      902.87     12.28 o 
   2   5  17      966.36      956.51     30.54 o 
   3   5  17       50.88       44.27     10.53 o 
   4   5  17       89.26       85.18     11.64 o 
   5   5  17      271.44      290.14     20.87 o 
   6   5  17       21.49       22.48     12.47 o 
  -6   6  17        0.89      -10.43     10.43 o 
  -5   6  17      237.33      249.65     18.15 o 
  -4   6  17       70.09       86.80     10.60 o 
  -3   6  17       13.60       16.07      8.65 o 
  -2   6  17      170.85      191.39     28.67 o 
  -1   6  17      128.77      127.59     15.27 o 
   0   6  17     1657.67     1635.28     21.64 o 
   1   6  17       85.59       89.57     10.86 o 
   2   6  17      173.95      172.89     11.88 o 
   3   6  17     1389.59     1442.56     23.87 o 
   4   6  17       34.61       31.01     11.27 o 
   5   6  17      147.48      158.34     14.28 o 
   6   6  17      249.70      271.69     35.12 o 
  -5   7  17       84.17       77.70     10.93 o 
  -4   7  17       20.71       11.54     16.63 o 
  -3   7  17     1108.79     1148.68     31.90 o 
  -2   7  17        8.32       -4.07     13.57 o 
  -1   7  17        5.07       -3.05     13.57 o 
   0   7  17      252.07      239.24     14.59 o 
   1   7  17      348.38      338.16     13.62 o 
   2   7  17       17.28        5.94      9.84 o 
   3   7  17       74.96       73.08     11.40 o 
   4   7  17      369.16      452.02     17.51 o 
   5   7  17      117.74      106.19     13.80 o 
   6   7  17       81.83       86.74     14.87 o 
  -5   8  17       87.98      136.76     21.04 o 
  -4   8  17       10.42       16.63     15.27 o 
  -3   8  17       42.28       28.50     15.61 o 
  -2   8  17       75.31       53.28     15.61 o 
  -1   8  17       24.69       21.72     14.59 o 
   0   8  17      592.51      592.25     21.04 o 
   1   8  17       25.28       28.02     10.18 o 
   2   8  17       10.51        6.40     10.55 o 
   3   8  17      153.31      128.10     13.32 o 
   4   8  17        0.86        8.88     12.34 o 
   5   8  17        0.31       15.75     12.51 o 
  -4   9  17       54.64       69.23     19.00 o 
  -3   9  17       59.23       65.15     16.97 o 
  -2   9  17       23.48       12.56     16.29 o 
  -1   9  17      770.80      778.12     29.86 o 
   0   9  17      107.08      113.85     11.79 o 
   1   9  17       41.96       35.71     10.82 o 
   2   9  17      210.90      187.96     13.80 o 
   3   9  17      128.69      144.48     13.91 o 
   4   9  17       24.49       36.90     12.58 o 
  -3  10  17       30.14       25.45     17.31 o 
  -2  10  17       50.79       70.24     17.99 o 
  -1  10  17      219.08      238.22     22.06 o 
   0  10  17       92.98      118.43     19.34 o 
   1  10  17      104.17      145.50     13.17 o 
   2  10  17        9.58       21.12     11.75 o 
   3  10  17        0.82        5.35     12.60 o 
  -1  11  17        2.99      -13.57     17.31 o 
   0  11  17       86.65       89.93     19.68 o 
   1  11  17      373.00      386.17     25.45 o 
  -1  -9  18      163.59      168.65     20.02 o 
   0  -9  18      105.86      134.71     13.28 o 
   1  -9  18       33.16       38.44     12.05 o 
  -3  -8  18       36.39       64.70     12.90 o 
  -2  -8  18        6.20        3.39     15.95 o 
  -1  -8  18        0.00        6.96     10.69 o 
   0  -8  18      270.09      277.07     18.83 o 
   1  -8  18       83.63       81.98     12.10 o 
   2  -8  18       39.32       37.03     10.52 o 
   3  -8  18        1.76        8.48     16.97 o 
  -4  -7  18       67.07       73.25     13.54 o 
  -3  -7  18      483.13      493.23     18.60 o 
  -2  -7  18       59.18       79.75     16.63 o 
  -1  -7  18      312.54      326.33     21.21 o 
   0  -7  18        8.39        6.98     10.69 o 
   1  -7  18      295.80      268.64     25.62 o 
   2  -7  18        3.33       -1.20      9.61 o 
   3  -7  18        1.55       -6.45     16.29 o 
   4  -7  18      209.72      209.71     21.38 o 
  -5  -6  18       69.64      103.60     13.76 o 
  -4  -6  18      221.92      234.01     15.11 o 
  -3  -6  18       15.11       23.25     11.55 o 
  -2  -6  18       51.06       69.60     10.09 o 
  -1  -6  18      107.81       99.88     10.44 o 
   0  -6  18      161.08      159.44     20.87 o 
   1  -6  18       12.07       16.00      9.24 o 
   2  -6  18        3.02        4.69      8.64 o 
   3  -6  18      307.94      298.96     21.38 o 
   4  -6  18        0.92       15.27     15.95 o 
   5  -6  18        7.04       -8.14     16.97 o 
  -5  -5  18       36.52       26.55     13.23 o 
  -4  -5  18       93.56      105.75     12.69 o 
  -3  -5  18        4.75       10.30     11.16 o 
  -2  -5  18      212.31      225.38     11.40 o 
  -1  -5  18       57.15       47.94      8.98 o 
   0  -5  18      366.69      337.24     32.07 o 
   1  -5  18      799.02      805.26     56.67 o 
   2  -5  18       48.52       43.87      8.81 o 
   3  -5  18       13.43        5.77     14.93 o 
   4  -5  18       78.73       79.41     16.97 o 
   5  -5  18      112.21      127.59     19.00 o 
  -6  -4  18       74.04       69.97     23.25 o 
  -5  -4  18        6.35        0.90     12.23 o 
  -4  -4  18      104.90       81.48     12.47 o 
  -3  -4  18      186.76      148.41     12.46 o 
  -2  -4  18      222.75      191.04     14.93 o 
  -1  -4  18      169.54      167.25     10.24 o 
   0  -4  18       10.86       20.59      7.97 o 
   1  -4  18       60.86       47.31      8.39 o 
   2  -4  18      228.39      214.51     21.21 o 
   3  -4  18        0.01        4.07     13.23 o 
   4  -4  18       39.40       22.74     14.93 o 
   5  -4  18       26.78       36.99     16.29 o 
   6  -4  18        0.33       -7.47     16.63 o 
  -6  -3  18       21.45       35.90     12.58 o 
  -5  -3  18      623.71      600.95     30.37 o 
  -4  -3  18       22.38       24.24     10.90 o 
  -3  -3  18      341.74      350.03     14.85 o 
  -2  -3  18      147.46      104.68     10.18 o 
  -1  -3  18        5.51        2.64      7.28 o 
   0  -3  18      625.03      618.16     64.65 o 
   1  -3  18      218.48      205.78     10.28 o 
   2  -3  18       79.38       66.63     21.89 o 
   3  -3  18      490.24      476.10     21.72 o 
   4  -3  18      240.83      249.08     19.00 o 
   5  -3  18        2.25       -0.34     14.59 o 
   6  -3  18        0.09       -2.71     15.95 o 
  -6  -2  18       95.89       99.78     13.32 o 
  -5  -2  18        4.61        9.09     11.31 o 
  -4  -2  18        1.94       -8.14     10.15 o 
  -3  -2  18       77.58       54.54     11.11 o 
  -2  -2  18       12.64       14.25     12.90 o 
  -1  -2  18      291.54      328.98     27.66 o 
   0  -2  18     1853.59     1847.87     71.77 o 
   1  -2  18      930.84      933.03     19.51 o 
   2  -2  18       18.51       18.09      6.97 o 
   3  -2  18        1.61       -3.73     12.22 o 
   4  -2  18       72.70       76.35     14.59 o 
   5  -2  18       29.43       36.31     15.95 o 
   6  -2  18      308.79      296.25     22.06 o 
  -6  -1  18      218.54      216.65     15.33 o 
  -5  -1  18       99.49      118.86     16.63 o 
  -4  -1  18      440.78      423.25     15.96 o 
  -3  -1  18      273.53      285.47     13.43 o 
  -2  -1  18      866.05      822.91     17.87 o 
  -1  -1  18      161.13      182.09      9.28 o 
   0  -1  18       43.57       69.70      8.25 o 
   1  -1  18       48.51       51.37      8.82 o 
   2  -1  18      545.00      529.21      9.88 o 
   3  -1  18      100.92       92.01     15.44 o 
   4  -1  18       48.40       54.83      9.61 o 
   5  -1  18      127.47      174.15     25.45 o 
   6  -1  18       92.11      132.00     18.66 o 
  -7   0  18       19.08       11.79     13.43 o 
  -6   0  18        1.11        9.70     12.05 o 
  -5   0  18      322.37      340.36     22.40 o 
  -4   0  18        7.79       -1.36     14.93 o 
  -3   0  18       71.01       72.93     13.91 o 
  -2   0  18     1001.07      878.43     15.05 o 
  -1   0  18       97.41      103.34      6.84 o 
   0   0  18      396.00      405.31     10.15 o 
   1   0  18      489.80      472.90     17.63 o 
   2   0  18       43.07       38.43      6.00 o 
   3   0  18      123.45      126.38      9.66 o 
   4   0  18      118.32      116.79     10.58 o 
   5   0  18       82.33       78.18     11.01 o 
   6   0  18      101.41      136.08     18.32 o 
   7   0  18       95.01       97.39     20.02 o 
  -7   1  18      416.48      472.71     27.15 o 
  -6   1  18       14.14       27.15     15.95 o 
  -5   1  18      262.73      241.89     12.70 o 
  -4   1  18       49.49       54.10      9.50 o 
  -3   1  18      206.76      230.60     19.51 o 
  -2   1  18      379.87      357.00     27.15 o 
  -1   1  18      984.63      995.24     38.85 o 
   0   1  18      121.08      125.58      7.80 o 
   1   1  18      409.11      404.34     11.38 o 
   2   1  18       85.07       89.92      6.67 o 
   3   1  18        4.82       -4.88      9.33 o 
   4   1  18     1405.48     1446.69     22.84 o 
   5   1  18      503.01      539.13     21.89 o 
   6   1  18      133.13      115.77     12.90 o 
   7   1  18      188.37      215.08     15.70 o 
  -6   2  18      341.48      333.04     31.90 o 
  -5   2  18        0.18        5.25      9.90 o 
  -4   2  18      170.53      167.14     11.54 o 
  -3   2  18      428.60      369.76     26.64 o 
  -2   2  18       24.95       19.97      8.31 o 
  -1   2  18     3390.91     3264.99     67.94 o 
   0   2  18      733.72      752.39     13.89 o 
   1   2  18      745.00      727.30     14.52 o 
   2   2  18        7.19       19.10      8.65 o 
   3   2  18       11.35        4.12      8.87 o 
   4   2  18       39.91       24.45     11.54 o 
   5   2  18      239.12      239.55     13.52 o 
   6   2  18       46.68       55.26     17.99 o 
   7   2  18      110.80      112.61     15.44 o 
  -6   3  18      153.21      143.66     14.25 o 
  -5   3  18      274.73      259.62     13.30 o 
  -4   3  18      406.97      385.35     14.04 o 
  -3   3  18        2.27        6.23      8.12 o 
  -2   3  18      346.00      253.50     24.60 o 
  -1   3  18      258.19      223.33     10.44 o 
   0   3  18      175.42      166.43      9.35 o 
   1   3  18        6.52       10.41      7.91 o 
   2   3  18        6.15       10.69      8.64 o 
   3   3  18      505.62      526.76     14.98 o 
   4   3  18       38.91       18.59      9.96 o 
   5   3  18       65.44       65.36     11.88 o 
   6   3  18      204.12      212.01     19.00 o 
   7   3  18       13.05       13.05     15.95 o 
  -6   4  18      199.29      199.89     42.42 o 
  -5   4  18       24.73       14.12      9.80 o 
  -4   4  18      293.95      328.76     36.82 o 
  -3   4  18       40.78       40.79      9.11 o 
  -2   4  18       40.14       32.11     13.06 o 
  -1   4  18      272.28      249.81     20.87 o 
   0   4  18       60.73       55.78      6.39 o 
   1   4  18      296.32      274.14     16.29 o 
   2   4  18       28.83       40.56      9.48 o 
   3   4  18       89.33       75.83     18.83 o 
   4   4  18        4.84        8.65     10.80 o 
   5   4  18      265.23      282.89     34.95 o 
   6   4  18        6.40        7.60     12.05 o 
  -6   5  18       20.69       19.53     11.14 o 
  -5   5  18      807.26      867.39     49.37 o 
  -4   5  18      402.41      386.75     16.12 o 
  -3   5  18        8.07        9.66      8.55 o 
  -2   5  18      141.17      113.96      9.29 o 
  -1   5  18      102.44      103.02      9.03 o 
   0   5  18      114.33      105.52      6.85 o 
   1   5  18       22.37       19.00      8.52 o 
   2   5  18     1229.13     1223.50     20.99 o 
   3   5  18        7.79        4.00     10.18 o 
   4   5  18       32.23       31.52     12.05 o 
   5   5  18      120.51      135.78     13.54 o 
   6   5  18       24.05       28.48     12.84 o 
  -5   6  18      112.58      117.57     11.93 o 
  -4   6  18       88.92       82.35     10.91 o 
  -3   6  18      485.90      468.71     18.66 o 
  -2   6  18      283.53      265.51     12.39 o 
  -1   6  18       57.83       58.03     14.25 o 
   0   6  18      191.28      149.14     10.43 o 
   1   6  18       32.67       29.18      9.21 o 
   2   6  18       42.21       38.35     10.86 o 
   3   6  18      677.37      676.42     18.47 o 
   4   6  18      603.04      619.73     18.95 o 
   5   6  18       62.90       69.82     13.43 o 
   6   6  18      149.07      158.29     15.24 o 
  -5   7  18        0.11        0.34     14.25 o 
  -4   7  18       10.51       13.91     16.97 o 
  -3   7  18     1394.36     1419.82     35.63 o 
  -2   7  18      392.06      356.65     21.04 o 
  -1   7  18       86.70       97.05     14.93 o 
   0   7  18        0.71        1.43      8.94 o 
   1   7  18      439.58      421.89     21.38 o 
   2   7  18      486.20      468.44     16.16 o 
   3   7  18      861.77      921.69     38.69 o 
   4   7  18      361.17      362.23     17.14 o 
   5   7  18      106.28      123.49     14.52 o 
  -4   8  18      114.69      136.08     19.00 o 
  -3   8  18        0.85       -8.48     15.61 o 
  -2   8  18       66.00       71.26     16.97 o 
  -1   8  18      250.75      251.45     20.70 o 
   0   8  18      367.12      383.08     14.30 o 
   1   8  18      391.84      364.38     15.20 o 
   2   8  18        4.60        2.68     10.66 o 
   3   8  18       32.54       22.29     11.59 o 
   4   8  18       99.54       99.54     13.28 o 
   5   8  18      309.17      300.54     21.55 o 
  -3   9  18      151.30      140.49     19.00 o 
  -2   9  18      376.95      465.24     26.13 o 
  -1   9  18      188.13      199.53     20.36 o 
   0   9  18      366.78      415.02     24.43 o 
   1   9  18      116.47      146.31     13.40 o 
   2   9  18       27.43       13.36     11.49 o 
   3   9  18      112.30      108.88     13.91 o 
   4   9  18      106.79       99.71     14.15 o 
  -2  10  18       89.13      121.82     19.00 o 
  -1  10  18        0.69       -5.09     15.95 o 
   0  10  18        2.14       -7.13     15.95 o 
   1  10  18       33.61       53.37     12.73 o 
   2  10  18      127.27      139.01     14.28 o 
   3  10  18      138.82      147.70     15.22 o 
  -2  -8  19      193.59      183.59     20.02 o 
  -1  -8  19        0.06        5.38     10.82 o 
   0  -8  19       50.64       46.60     11.31 o 
   1  -8  19        0.19       -0.51     10.31 o 
   2  -8  19        3.21        5.51     10.48 o 
  -4  -7  19       65.79       62.65     24.26 o 
  -3  -7  19        5.33        0.51     12.07 o 
  -2  -7  19        1.66       18.66     16.29 o 
  -1  -7  19      322.29      326.97     23.58 o 
   0  -7  19      119.93      141.90     11.99 o 
   1  -7  19       72.04       60.32     16.12 o 
   2  -7  19        9.52       -4.03      9.78 o 
   3  -7  19      391.30      375.65     24.43 o 
  -4  -6  19      702.07      733.67     21.11 o 
  -3  -6  19        4.59       24.88     11.69 o 
  -2  -6  19      203.64      242.66     32.07 o 
  -1  -6  19       81.45       61.00     10.42 o 
   0  -6  19      163.03      175.10     11.88 o 
   1  -6  19       44.85       37.05      9.61 o 
   2  -6  19       90.58       79.25     26.13 o 
   3  -6  19       90.43       74.66     18.32 o 
   4  -6  19       93.29       86.19     17.99 o 
  -5  -5  19      504.24      538.96     59.89 o 
  -4  -5  19      330.68      311.33     22.23 o 
  -3  -5  19      162.91      190.80     14.16 o 
  -2  -5  19      359.68      363.52     13.33 o 
  -1  -5  19        0.01       11.43      8.74 o 
   0  -5  19       54.75       55.68      9.32 o 
   1  -5  19      558.43      552.23     36.48 o 
   2  -5  19      385.69      389.56     13.76 o 
   3  -5  19       94.44       86.19     16.97 o 
   4  -5  19        0.46        0.68     15.27 o 
   5  -5  19        0.28        8.48     16.63 o 
  -5  -4  19        0.01       -8.82     12.72 o 
  -4  -4  19      153.52      133.19     13.56 o 
  -3  -4  19       24.79       17.13     11.31 o 
  -2  -4  19      527.55      466.60     22.06 o 
  -1  -4  19      374.50      332.96     26.47 o 
   0  -4  19        6.93        7.86      7.80 o 
   1  -4  19       49.23       41.02      8.39 o 
   2  -4  19       30.82       26.04      8.22 o 
   3  -4  19       93.46      106.21     16.63 o 
   4  -4  19      104.94      109.95     17.31 o 
   5  -4  19      134.27      138.79     19.34 o 
  -6  -3  19      158.28      183.99     15.59 o 
  -5  -3  19        0.44      -12.17     12.17 o 
  -4  -3  19      244.54      231.55     14.37 o 
  -3  -3  19     1292.56     1283.31     36.82 o 
  -2  -3  19      204.29      179.17     16.97 o 
  -1  -3  19       67.05       82.38     14.42 o 
   0  -3  19      205.21      168.67     23.08 o 
   1  -3  19      138.06      124.78      9.42 o 
   2  -3  19      131.84      108.53      9.33 o 
   3  -3  19      463.81      460.49     22.06 o 
   4  -3  19      270.28      292.18     20.70 o 
   5  -3  19      163.51      171.71     19.68 o 
   6  -3  19       42.09       31.90     16.97 o 
  -6  -2  19      205.44      221.01     15.60 o 
  -5  -2  19        2.21        4.96     11.16 o 
  -4  -2  19      129.14      120.35     12.48 o 
  -3  -2  19       12.13       19.41     10.66 o 
  -2  -2  19     1126.00     1100.80     20.99 o 
  -1  -2  19       17.11       16.61      7.40 o 
   0  -2  19     4882.48     4928.06    107.40 o 
   1  -2  19      690.43      694.87     54.80 o 
   2  -2  19      208.93      177.51     29.18 o 
   3  -2  19        9.64       17.65     13.91 o 
   4  -2  19        1.79        6.45     13.91 o 
   5  -2  19        0.83        3.05     15.27 o 
   6  -2  19        0.01       -0.34     16.63 o 
  -6  -1  19      199.96      221.65     15.94 o 
  -5  -1  19       96.21      103.81     21.38 o 
  -4  -1  19      208.06      209.82     37.84 o 
  -3  -1  19      277.59      262.14     13.80 o 
  -2  -1  19      319.78      312.00     13.89 o 
  -1  -1  19       32.72       50.75     15.10 o 
   0  -1  19     2060.30     2131.55     23.24 o 
   1  -1  19      180.80      172.27     14.08 o 
   2  -1  19      981.59     1010.92     41.57 o 
   3  -1  19       18.69       16.97     13.57 o 
   4  -1  19      141.05      122.50     15.61 o 
   5  -1  19       41.60       69.07     10.63 o 
   6  -1  19       19.15       23.04     10.87 o 
  -6   0  19        0.95       11.47     12.12 o 
  -5   0  19       20.69       19.26     11.27 o 
  -4   0  19      180.54      163.56     18.66 o 
  -3   0  19       36.88       50.22     16.29 o 
  -2   0  19        0.15        8.14     14.93 o 
  -1   0  19      218.72      211.41     11.88 o 
   0   0  19       14.60       25.98      5.85 o 
   1   0  19      490.36      478.64     10.28 o 
   2   0  19      283.03      264.83     23.88 o 
   3   0  19       16.55       18.69      9.33 o 
   4   0  19       89.57      114.09     10.53 o 
   5   0  19       10.44       15.53     10.15 o 
   6   0  19       14.53        9.91     10.73 o 
  -6   1  19      588.65      561.95     28.17 o 
  -5   1  19      418.78      434.86     14.97 o 
  -4   1  19       50.43       59.39      9.62 o 
  -3   1  19       22.89       18.78      8.16 o 
  -2   1  19     1051.61      992.24     36.65 o 
  -1   1  19       47.19       48.58      6.52 o 
   0   1  19     1201.10     1251.65     16.80 o 
   1   1  19      982.95      996.92     16.97 o 
   2   1  19       36.81       41.89      7.95 o 
   3   1  19        2.07       -5.86      8.39 o 
   4   1  19      222.36      225.94     21.38 o 
   5   1  19       73.99       96.55     12.10 o 
   6   1  19      298.20      265.31     15.07 o 
  -6   2  19       20.73       21.97     11.49 o 
  -5   2  19        4.86       14.40     10.27 o 
  -4   2  19      757.17      735.06     17.20 o 
  -3   2  19        2.31        3.00      8.24 o 
  -2   2  19      118.45      100.15     11.20 o 
  -1   2  19      239.38      214.90     10.73 o 
   0   2  19      127.99      128.75      8.87 o 
   1   2  19     1838.42     1804.67     21.60 o 
   2   2  19        1.44        0.85      8.21 o 
   3   2  19       64.73       63.22      9.94 o 
   4   2  19      341.53      329.72     14.13 o 
   5   2  19      131.98      117.60     12.06 o 
   6   2  19       97.89      103.09     13.08 o 
  -6   3  19       55.41       40.90     11.31 o 
  -5   3  19        1.44       13.65     10.15 o 
  -4   3  19      774.65      735.07     44.45 o 
  -3   3  19      440.15      463.33     32.75 o 
  -2   3  19      127.12      100.90      9.83 o 
  -1   3  19      173.19      144.77      9.96 o 
   0   3  19        2.48        2.72      6.91 o 
   1   3  19     1370.37     1431.23     20.01 o 
   2   3  19      790.36      808.16     16.92 o 
   3   3  19      603.21      579.07     16.07 o 
   4   3  19       10.77       11.95     10.28 o 
   5   3  19      512.69      576.07     18.23 o 
   6   3  19       58.01       55.41     12.93 o 
  -6   4  19       33.85       35.31     16.63 o 
  -5   4  19        2.97        4.58     10.08 o 
  -4   4  19        1.71        8.94      8.87 o 
  -3   4  19       73.19       55.92      9.36 o 
  -2   4  19      379.66      296.59     25.45 o 
  -1   4  19      243.03      213.41     10.67 o 
   0   4  19      108.11      104.03      7.71 o 
   1   4  19       62.85       64.98      9.48 o 
   2   4  19        0.95       11.28      9.22 o 
   3   4  19       12.22       15.41      9.80 o 
   4   4  19       20.13       11.80      9.59 o 
   5   4  19       10.46       17.22     11.40 o 
   6   4  19        1.15      -12.39     12.39 o 
  -5   5  19      139.98      143.02     25.96 o 
  -4   5  19       71.49       61.85     10.07 o 
  -3   5  19       13.62       10.84      8.50 o 
  -2   5  19      229.62      221.90     11.33 o 
  -1   5  19       77.62       65.90      8.64 o 
   0   5  19      274.49      239.91     14.16 o 
   1   5  19       80.37       82.45      9.85 o 
   2   5  19      775.05      781.50     32.92 o 
   3   5  19      265.22      274.13     13.32 o 
   4   5  19        0.09       -9.08     11.71 o 
   5   5  19      292.42      303.42     16.08 o 
   6   5  19       35.91       38.01     13.44 o 
  -5   6  19      679.69      764.19     62.61 o 
  -4   6  19       60.00       58.17     10.35 o 
  -3   6  19        0.01       -1.61      8.28 o 
  -2   6  19        4.90      -11.20     12.90 o 
  -1   6  19      194.83      212.09     17.99 o 
   0   6  19        2.69        7.98      8.81 o 
   1   6  19       69.31       95.93     10.53 o 
   2   6  19      805.67      879.41     28.50 o 
   3   6  19      803.95      836.61     20.15 o 
   4   6  19      152.72      155.82     31.90 o 
   5   6  19      166.99      201.48     15.22 o 
  -4   7  19       14.65       -7.47     15.27 o 
  -3   7  19      120.27      144.56     18.66 o 
  -2   7  19        0.46       10.86     14.25 o 
  -1   7  19       25.25       41.06     15.61 o 
   0   7  19       38.42       37.33     14.25 o 
   1   7  19       41.17       26.85      9.94 o 
   2   7  19      391.71      416.19     15.94 o 
   3   7  19     2727.95     2902.48     62.95 o 
   4   7  19      124.46      155.72     14.40 o 
   5   7  19      276.87      275.50     17.16 o 
  -4   8  19      106.28      111.64     19.34 o 
  -3   8  19      167.46      188.68     19.68 o 
  -2   8  19        8.57        5.09     14.59 o 
  -1   8  19       56.57       72.96     16.29 o 
   0   8  19       27.61       23.41     15.61 o 
   1   8  19       43.41       46.95     14.08 o 
   2   8  19      318.23      337.20     15.46 o 
   3   8  19       55.85       75.79     19.17 o 
   4   8  19       38.25       50.95     13.17 o 
  -3   9  19       35.03       65.83     18.32 o 
  -2   9  19        7.21       14.25     16.29 o 
  -1   9  19      158.00      170.01     21.04 o 
   0   9  19      179.04      180.87     20.70 o 
   1   9  19      413.12      436.07     36.31 o 
   2   9  19       19.67       23.92     11.76 o 
   3   9  19       37.40       23.67     12.55 o 
  -1  10  19        2.23       17.31     18.32 o 
   0  10  19        2.63       -9.50     17.31 o 
   1  10  19       94.31      101.59     12.93 o 
   2  10  19       83.10       88.81     13.68 o 
  -1  -8  20       11.60       11.41     11.14 o 
   0  -8  20        0.27        6.22     10.77 o 
   1  -8  20        2.08        7.10     10.82 o 
  -3  -7  20       40.37       42.12     13.19 o 
  -2  -7  20        3.84        4.07     16.63 o 
  -1  -7  20      505.24      526.43     42.76 o 
   0  -7  20      283.84      279.76     34.10 o 
   1  -7  20       45.61       53.73     10.82 o 
   2  -7  20       82.16       67.62     11.08 o 
   3  -7  20      322.85      415.36     25.45 o 
  -4  -6  20       28.76       26.34     15.78 o 
  -3  -6  20        1.62       30.71     12.46 o 
  -2  -6  20        1.11        8.14     14.59 o 
  -1  -6  20      128.32      140.49     18.49 o 
   0  -6  20        2.33       11.45      9.18 o 
   1  -6  20        0.09       -4.31      9.28 o 
   2  -6  20      213.32      188.47     22.40 o 
   3  -6  20       17.55        9.50     15.95 o 
   4  -6  20        0.73        3.05     16.29 o 
  -5  -5  20      107.65      115.48     14.73 o 
  -4  -5  20        0.90        4.52     12.45 o 
  -3  -5  20        6.20        5.00     11.21 o 
  -2  -5  20      179.48      196.14     18.66 o 
  -1  -5  20      331.39      317.87     12.95 o 
   0  -5  20        5.79       13.44      8.63 o 
   1  -5  20      572.36      603.44     22.91 o 
   2  -5  20      148.41      150.30     13.40 o 
   3  -5  20        7.80        9.84     14.59 o 
   4  -5  20       34.06       56.33     17.31 o 
  -5  -4  20      228.42      233.89     16.81 o 
  -4  -4  20        8.58       28.28     12.45 o 
  -3  -4  20        0.63       -4.55     14.76 o 
  -2  -4  20       10.29        3.05     14.25 o 
  -1  -4  20       82.41       78.28      9.84 o 
   0  -4  20       27.95       21.46      8.52 o 
   1  -4  20       67.42       58.75     16.29 o 
   2  -4  20        9.20        3.97      7.58 o 
   3  -4  20       79.28       73.30     16.63 o 
   4  -4  20        0.00       -0.34     15.95 o 
   5  -4  20      123.74      151.01     20.02 o 
  -5  -3  20        7.88        2.81     13.08 o 
  -4  -3  20       36.40       23.95     11.86 o 
  -3  -3  20      388.66      364.74     15.79 o 
  -2  -3  20      174.27      144.90     17.31 o 
  -1  -3  20       12.99        8.39      8.64 o 
   0  -3  20        0.19        3.92      8.28 o 
   1  -3  20       73.37       78.60     11.54 o 
   2  -3  20      247.98      235.51     25.79 o 
   3  -3  20      360.03      365.13     21.38 o 
   4  -3  20       47.28       56.33     16.29 o 
   5  -3  20       37.49       31.22     16.63 o 
  -6  -2  20       85.28      105.98     14.98 o 
  -5  -2  20       77.56      105.82     14.30 o 
  -4  -2  20       29.70       27.71     11.75 o 
  -3  -2  20      101.84       89.19     11.38 o 
  -2  -2  20      115.26      117.35     16.46 o 
  -1  -2  20      681.73      690.85     39.87 o 
   0  -2  20      318.24      350.17     33.43 o 
   1  -2  20       32.39       36.14      8.76 o 
   2  -2  20      251.54      230.96     36.48 o 
   3  -2  20      141.75      139.13     16.29 o 
   4  -2  20       27.19       17.65     14.59 o 
   5  -2  20      106.27      110.63     18.66 o 
   6  -2  20        5.35       11.54     16.97 o 
  -6  -1  20      229.30      263.13     16.42 o 
  -5  -1  20       16.74       25.93     12.36 o 
  -4  -1  20      371.52      362.79     16.20 o 
  -3  -1  20        0.02        6.35     10.04 o 
  -2  -1  20       29.73       32.17     10.90 o 
  -1  -1  20     1067.88     1130.36     17.77 o 
   0  -1  20       49.93       96.31      9.32 o 
   1  -1  20      542.70      521.82     26.47 o 
   2  -1  20      492.81      437.21     29.86 o 
   3  -1  20      398.60      429.27     21.04 o 
   4  -1  20      466.40      475.08     23.08 o 
   5  -1  20       14.31       18.66     15.95 o 
   6  -1  20       81.23      116.73     19.34 o 
  -6   0  20      215.48      239.29     16.07 o 
  -5   0  20        1.45       10.89     11.64 o 
  -4   0  20      113.20       81.78     17.65 o 
  -3   0  20       16.01       28.50     15.95 o 
  -2   0  20      140.37      139.47     17.65 o 
  -1   0  20      208.57      219.56     16.63 o 
   0   0  20        7.12       31.57      8.31 o 
   1   0  20      152.31      157.22     16.63 o 
   2   0  20       69.55       66.88      9.59 o 
   3   0  20       14.08       16.68      8.64 o 
   4   0  20        4.92        2.68      9.03 o 
   5   0  20      345.85      374.93     15.09 o 
   6   0  20       24.58       27.33     11.40 o 
  -6   1  20      328.90      316.95     24.43 o 
  -5   1  20      134.53      147.95     19.34 o 
  -4   1  20      199.29      194.10     18.32 o 
  -3   1  20      115.66       92.31     11.71 o 
  -2   1  20        5.35       19.81      7.85 o 
  -1   1  20        3.41       26.13     10.18 o 
   0   1  20        1.43       29.20      6.84 o 
   1   1  20     1201.54     1249.84     22.23 o 
   2   1  20       42.27       36.92      6.12 o 
   3   1  20      266.75      256.40     12.42 o 
   4   1  20       10.60       19.23     10.04 o 
   5   1  20       16.93       35.25     11.71 o 
   6   1  20      579.28      648.63     21.72 o 
  -6   2  20       72.36       60.64     12.70 o 
  -5   2  20        2.62        1.26      9.70 o 
  -4   2  20       19.50       10.75      8.88 o 
  -3   2  20       21.40       22.53      8.85 o 
  -2   2  20      795.19      768.98     30.03 o 
  -1   2  20       10.86       11.18      8.12 o 
   0   2  20      396.08      437.94     11.97 o 
   1   2  20      201.66      221.43     10.68 o 
   2   2  20        5.96       11.12      8.74 o 
   3   2  20        0.92       -8.59      9.56 o 
   4   2  20       69.77       69.38     10.79 o 
   5   2  20       10.34        6.61     10.68 o 
   6   2  20      339.08      381.74     17.74 o 
  -6   3  20       44.43       40.61     11.51 o 
  -5   3  20      100.93       92.52     11.71 o 
  -4   3  20      199.32      192.24     12.23 o 
  -3   3  20      445.35      435.41     14.42 o 
  -2   3  20      176.06      134.91     16.97 o 
  -1   3  20      146.51      136.47     10.08 o 
   0   3  20      314.85      317.02     11.35 o 
   1   3  20     1271.20     1325.28     25.96 o 
   2   3  20     1585.26     1708.22     23.39 o 
   3   3  20     1042.69     1162.93     20.97 o 
   4   3  20       96.89      100.59     15.61 o 
   5   3  20      174.65      156.23     13.30 o 
   6   3  20        0.99       -2.66     12.36 o 
  -5   4  20        0.01        1.68      9.83 o 
  -4   4  20       22.52       11.19     14.42 o 
  -3   4  20       40.77       37.99      9.48 o 
  -2   4  20      407.70      395.57     45.64 o 
  -1   4  20      156.15      145.44     10.18 o 
   0   4  20      356.90      340.58     15.81 o 
   1   4  20        0.02       -2.43      8.28 o 
   2   4  20        3.50        4.40      9.00 o 
   3   4  20        0.12        5.77     10.08 o 
   4   4  20        7.84       -0.45     11.40 o 
   5   4  20       86.16       79.61     13.08 o 
   6   4  20        2.37       -1.30     12.23 o 
  -5   5  20       11.66       14.91     11.25 o 
  -4   5  20       31.71       29.49     11.71 o 
  -3   5  20      171.82      203.67     17.99 o 
  -2   5  20      590.12      550.64     17.31 o 
  -1   5  20      655.46      604.72     64.81 o 
   0   5  20      320.18      331.48     15.27 o 
   1   5  20      378.93      397.25     13.96 o 
   2   5  20       93.12       79.80     10.44 o 
   3   5  20      307.70      314.34     14.16 o 
   4   5  20      577.13      647.10     32.24 o 
   5   5  20        9.96        9.24     13.23 o 
  -5   6  20       45.32       38.02     11.21 o 
  -4   6  20        3.60        5.91      9.52 o 
  -3   6  20       31.35       47.51     15.95 o 
  -2   6  20       80.37      106.21     16.29 o 
  -1   6  20       64.09       53.62     14.93 o 
   0   6  20      274.99      284.71     19.34 o 
   1   6  20       74.13       62.63     10.15 o 
   2   6  20      999.16     1015.22     36.31 o 
   3   6  20        2.31       -0.01     15.10 o 
   4   6  20        0.11       31.46     11.69 o 
   5   6  20      201.04      199.98     15.72 o 
  -4   7  20        0.35       -2.38     15.61 o 
  -3   7  20      484.43      571.79     25.79 o 
  -2   7  20       40.96       35.29     16.29 o 
  -1   7  20     1428.75     1557.59     37.67 o 
   0   7  20      123.28      164.24     18.32 o 
   1   7  20      133.00      132.16     12.17 o 
   2   7  20       41.60       44.20     11.69 o 
   3   7  20        3.64        7.89     11.40 o 
   4   7  20      124.46      122.98     14.02 o 
   5   7  20       89.45       96.67     14.13 o 
  -3   8  20      222.94      233.81     20.36 o 
  -2   8  20       11.93        3.73     15.27 o 
  -1   8  20        6.45       -4.75     15.61 o 
   0   8  20      161.29      189.01     19.00 o 
   1   8  20        0.08        3.05     10.18 o 
   2   8  20      552.57      593.75     36.31 o 
   3   8  20      150.20      140.68     23.58 o 
   4   8  20      279.40      306.01     26.81 o 
  -2   9  20      275.33      348.85     25.11 o 
  -1   9  20      104.53      111.98     19.00 o 
   0   9  20       39.55       40.04     17.31 o 
   1   9  20      483.77      549.58     63.12 o 
   2   9  20      144.82      134.40     25.28 o 
   3   9  20        0.73       -2.04     12.72 o 
  -2  -7  21       12.83       11.20     16.97 o 
  -1  -7  21      112.78      114.02     12.10 o 
   0  -7  21       74.65       81.49     12.56 o 
   1  -7  21      338.01      350.00     41.40 o 
   2  -7  21        6.48        0.34     16.29 o 
  -3  -6  21       14.92       27.90     15.44 o 
  -2  -6  21      165.33      165.26     19.34 o 
  -1  -6  21       16.91       24.18     11.03 o 
   0  -6  21       90.82      112.16     11.64 o 
   1  -6  21       84.99       77.14     10.67 o 
   2  -6  21      254.97      318.30     22.06 o 
   3  -6  21        6.33        7.47     15.95 o 
  -4  -5  21      175.12      191.70     15.17 o 
  -3  -5  21        6.76       15.18     12.23 o 
  -2  -5  21      545.00      547.70     24.77 o 
  -1  -5  21        7.06        7.14     10.01 o 
   0  -5  21       32.97       44.27      9.18 o 
   1  -5  21        0.26        5.81      8.87 o 
   2  -5  21      119.00      126.94     21.72 o 
   3  -5  21      286.97      348.17     22.74 o 
   4  -5  21       95.68      116.40     20.02 o 
  -5  -4  21       77.94       79.79     15.55 o 
  -4  -4  21       47.42       51.53     13.17 o 
  -3  -4  21      306.73      297.09     16.03 o 
  -2  -4  21       59.35       31.22     15.95 o 
  -1  -4  21       41.64       34.47     10.01 o 
   0  -4  21       89.32       82.55     21.89 o 
   1  -4  21        3.59       -4.11      8.70 o 
   2  -4  21        3.06        4.70      8.03 o 
   3  -4  21       24.92       22.74     15.27 o 
   4  -4  21      164.96      164.92     20.36 o 
  -5  -3  21       77.67       81.41     14.26 o 
  -4  -3  21        7.79       14.92     17.99 o 
  -3  -3  21      632.00      633.84     38.52 o 
  -2  -3  21        5.22        6.11     14.25 o 
  -1  -3  21      240.77      269.20     11.88 o 
   0  -3  21       21.84       31.93     19.00 o 
   1  -3  21       23.06       26.63      8.72 o 
   2  -3  21      203.92      184.02     10.68 o 
   3  -3  21       79.74       91.96     16.97 o 
   4  -3  21        9.61       -1.36     15.95 o 
   5  -3  21      252.44      269.10     22.40 o 
  -5  -2  21      140.79      170.50     15.59 o 
  -4  -2  21        2.40        0.03     11.64 o 
  -3  -2  21       21.29       39.81     11.88 o 
  -2  -2  21       73.99       49.32     10.97 o 
  -1  -2  21      142.68      108.25     15.95 o 
   0  -2  21      136.44      126.88     20.36 o 
   1  -2  21      101.57       97.08      9.35 o 
   2  -2  21     2151.39     2114.25    175.95 o 
   3  -2  21      393.04      420.11     22.06 o 
   4  -2  21       30.08       59.05     16.29 o 
   5  -2  21       68.32       72.62     17.99 o 
  -5  -1  21      298.15      322.05     16.54 o 
  -4  -1  21      275.18      279.09     15.94 o 
  -3  -1  21      148.49      163.79     13.20 o 
  -2  -1  21      599.55      605.24     17.39 o 
  -1  -1  21      192.74      209.71     17.31 o 
   0  -1  21      482.92      454.45     22.74 o 
   1  -1  21       19.06       14.46      8.01 o 
   2  -1  21      284.70      276.70     38.69 o 
   3  -1  21       54.07       50.56     14.59 o 
   4  -1  21       82.21      108.93     16.97 o 
   5  -1  21       31.35       34.95     16.63 o 
  -5   0  21       19.94       34.40     12.71 o 
  -4   0  21        5.65        9.38     11.03 o 
  -3   0  21      286.59      280.69     14.28 o 
  -2   0  21       95.49       81.78     11.40 o 
  -1   0  21       27.51       36.31     14.59 o 
   0   0  21     1376.53     1344.08     29.69 o 
   1   0  21       35.61       38.85      8.28 o 
   2   0  21      312.50      275.03     36.14 o 
   3   0  21      128.26      124.88     15.95 o 
   4   0  21        0.30        1.02     14.93 o 
   5   0  21       11.36       10.86     16.29 o 
   6   0  21       83.74      103.50     19.68 o 
  -5   1  21      750.74      831.39     30.20 o 
  -4   1  21      226.64      212.09     19.68 o 
  -3   1  21      209.92      215.48     20.02 o 
  -2   1  21      748.91      736.72     25.79 o 
  -1   1  21      110.43      118.09     16.63 o 
   0   1  21     1186.76     1254.03     17.63 o 
   1   1  21      225.00      238.15     12.56 o 
   2   1  21        0.66        6.00      6.19 o 
   3   1  21       33.39       46.43     10.52 o 
   4   1  21       25.05       21.57     15.10 o 
   5   1  21       42.00       48.65     11.25 o 
   6   1  21      358.42      373.77     17.50 o 
  -5   2  21      153.88      155.76     18.66 o 
  -4   2  21      107.37      119.07     11.00 o 
  -3   2  21       59.72       55.52      9.77 o 
  -2   2  21       14.94       14.23      8.71 o 
  -1   2  21      338.65      341.98     22.91 o 
   0   2  21       47.87       38.36      7.77 o 
   1   2  21      826.66      799.29     16.18 o 
   2   2  21      534.13      521.21     14.85 o 
   3   2  21      321.17      322.01     28.50 o 
   4   2  21       12.59       16.78     13.91 o 
   5   2  21       27.28       13.44     11.16 o 
   6   2  21       51.49       37.16     18.32 o 
  -5   3  21      128.12      134.20     12.48 o 
  -4   3  21      303.22      265.26     13.24 o 
  -3   3  21      303.02      276.54     12.82 o 
  -2   3  21      720.37      745.59     43.95 o 
  -1   3  21        7.42       25.74      8.84 o 
   0   3  21      761.19      729.74     13.55 o 
   1   3  21      122.29      114.07     10.44 o 
   2   3  21       34.35       48.09      9.59 o 
   3   3  21        7.21       11.95      9.72 o 
   4   3  21        3.77        8.67     10.66 o 
   5   3  21      176.61      180.98     14.10 o 
  -5   4  21      175.41      186.01     13.43 o 
  -4   4  21      212.65      214.04     27.83 o 
  -3   4  21        1.82       10.52      8.88 o 
  -2   4  21        7.64        7.38      8.76 o 
  -1   4  21       94.67       73.19      9.67 o 
   0   4  21       44.51       41.11      8.56 o 
   1   4  21      172.96      169.77     21.55 o 
   2   4  21        2.15        5.20      9.00 o 
   3   4  21       10.05        7.54      9.72 o 
   4   4  21        3.92       -2.92     10.90 o 
   5   4  21       11.95       16.49     11.45 o 
  -5   5  21        0.67       12.77     11.21 o 
  -4   5  21       54.43       45.25      9.94 o 
  -3   5  21      533.67      526.98     18.66 o 
  -2   5  21      145.76      122.99     10.03 o 
  -1   5  21        0.07        9.64     12.56 o 
   0   5  21      289.80      313.55     19.00 o 
   1   5  21        1.23       -7.06      9.22 o 
   2   5  21        5.54        8.66      9.72 o 
   3   5  21        2.39       11.96     11.03 o 
   4   5  21      581.64      577.71     18.84 o 
   5   5  21       12.53       14.41     12.60 o 
  -4   6  21       25.19       27.15     15.61 o 
  -3   6  21      342.49      346.13     21.04 o 
  -2   6  21       83.92       64.14     15.95 o 
  -1   6  21        7.41        1.36     13.91 o 
   0   6  21       55.35       50.56     13.57 o 
   1   6  21       65.76       54.61     11.54 o 
   2   6  21        8.82       19.57     10.48 o 
   3   6  21        3.66        4.16     11.03 o 
   4   6  21        5.74       18.49     12.48 o 
   5   6  21      539.69      584.79     20.75 o 
  -4   7  21       48.32       38.35     16.63 o 
  -3   7  21        9.50       -8.82     15.95 o 
  -2   7  21        0.84      -16.29     16.29 o 
  -1   7  21      490.60      491.71     25.11 o 
   0   7  21      169.47      159.49     18.66 o 
   1   7  21      139.75      133.83     11.97 o 
   2   7  21       71.91       91.36     13.23 o 
   3   7  21      104.04       96.14     13.04 o 
   4   7  21      406.72      405.73     20.36 o 
  -3   8  21        8.93       12.56     16.63 o 
  -2   8  21      171.32      214.47     21.04 o 
  -1   8  21       21.53       32.58     17.31 o 
   0   8  21       15.00       21.04     14.93 o 
   1   8  21        6.65        5.33     10.44 o 
   2   8  21      138.46      159.76     19.00 o 
   3   8  21       37.44       50.09     13.41 o 
  -1   9  21       90.20       78.39     19.00 o 
   0   9  21       53.61       62.78     18.66 o 
   1   9  21      239.33      296.93     24.09 o 
   2   9  21      231.03      252.39     15.94 o 
   0  -7  22       18.03       25.16     10.97 o 
  -2  -6  22      314.90      347.49     23.08 o 
  -1  -6  22       27.93       22.10     10.48 o 
   0  -6  22      213.81      203.89     17.99 o 
   1  -6  22        0.01        9.39     10.24 o 
   2  -6  22      147.39      188.34     20.36 o 
  -3  -5  22      346.72      396.41     17.88 o 
  -2  -5  22      296.28      277.58     21.04 o 
  -1  -5  22      347.85      362.17     14.74 o 
   0  -5  22      331.10      307.79     28.67 o 
   1  -5  22      120.88      104.46     32.41 o 
   2  -5  22        0.13        1.36     15.95 o 
   3  -5  22      323.44      337.31     23.75 o 
  -4  -4  22       82.56       99.97     14.93 o 
  -3  -4  22        2.64        5.05     12.71 o 
  -2  -4  22       69.45       63.80     16.97 o 
  -1  -4  22        0.20       -6.45     13.57 o 
   0  -4  22       68.26       82.36     10.18 o 
   1  -4  22       92.96       57.36      9.37 o 
   2  -4  22       39.42       49.88     14.93 o 
   3  -4  22       58.15       65.49     16.63 o 
   4  -4  22       31.94       36.65     17.31 o 
  -4  -3  22      201.38      205.53     15.72 o 
  -3  -3  22       42.23       26.09     11.99 o 
  -2  -3  22      204.18      164.64     13.72 o 
  -1  -3  22      434.44      415.70     21.38 o 
   0  -3  22      310.35      282.87     29.35 o 
   1  -3  22       21.47       33.71      8.70 o 
   2  -3  22       66.45       49.20     15.27 o 
   3  -3  22       67.95       66.51     16.63 o 
   4  -3  22       29.32       51.24     17.31 o 
  -5  -2  22      282.34      304.06     17.71 o 
  -4  -2  22      107.03       95.42     15.27 o 
  -3  -2  22       54.22       53.61     12.55 o 
  -2  -2  22       29.05       32.96     11.86 o 
  -1  -2  22       60.98       46.49     14.59 o 
   0  -2  22      353.19      344.61     14.08 o 
   1  -2  22        0.76       -2.78      8.64 o 
   2  -2  22     1584.69     1636.66     35.63 o 
   3  -2  22      493.50      525.30     24.43 o 
   4  -2  22      603.47      746.22     29.52 o 
   5  -2  22        1.36       18.32     17.65 o 
  -5  -1  22      134.21      152.15     15.12 o 
  -4  -1  22     1027.00     1086.55     55.99 o 
  -3  -1  22       29.43       50.88     12.36 o 
  -2  -1  22      110.75      101.06     12.17 o 
  -1  -1  22       79.14      107.57     15.61 o 
   0  -1  22       53.80       48.90      9.32 o 
   1  -1  22       93.36       82.13     16.46 o 
   2  -1  22      996.64     1014.30     28.84 o 
   3  -1  22        8.62       -0.68     14.59 o 
   4  -1  22      554.60      631.52     27.15 o 
   5  -1  22        9.78       10.18     15.95 o 
  -5   0  22       40.36       46.26     13.08 o 
  -4   0  22       25.75       28.13     21.21 o 
  -3   0  22        7.33       16.85     11.49 o 
  -2   0  22      344.94      316.58     14.48 o 
  -1   0  22      108.46       97.05     15.27 o 
   0   0  22      557.30      603.88     22.91 o 
   1   0  22       22.39       21.51      8.15 o 
   2   0  22      272.94      302.02     19.00 o 
   3   0  22      231.77      200.89     18.32 o 
   4   0  22      117.57      119.45     17.31 o 
   5   0  22       49.69       45.81     17.31 o 
  -5   1  22        0.32       25.79     17.65 o 
  -4   1  22      530.42      496.46     25.45 o 
  -3   1  22      350.71      336.29     22.06 o 
  -2   1  22      221.81      241.95     19.34 o 
  -1   1  22       61.60       73.64     16.63 o 
   0   1  22        2.02       25.45     10.52 o 
   1   1  22        3.59       10.07      7.91 o 
   2   1  22      470.64      486.28     21.38 o 
   3   1  22     1540.22     1672.10     50.39 o 
   4   1  22        0.17       -0.29      9.90 o 
   5   1  22        0.17        0.79     10.92 o 
  -5   2  22       30.76       21.72     17.99 o 
  -4   2  22       29.78       56.33     15.61 o 
  -3   2  22       43.44       29.86     15.27 o 
  -2   2  22       35.23       50.85      9.85 o 
  -1   2  22      107.57      101.82     10.18 o 
   0   2  22      107.62      100.11     13.23 o 
   1   2  22       39.92       43.18     11.88 o 
   2   2  22       48.11       55.79      9.56 o 
   3   2  22      413.32      403.66     14.69 o 
   4   2  22        0.46       -6.60     10.77 o 
   5   2  22       83.51      113.75     13.03 o 
  -5   3  22      261.99      287.12     15.07 o 
  -4   3  22       44.27       37.70     10.39 o 
  -3   3  22       40.87       15.27      9.46 o 
  -2   3  22      759.24      696.58     32.92 o 
  -1   3  22      425.54      457.34     14.15 o 
   0   3  22      545.12      520.18     26.81 o 
   1   3  22      122.85      134.88     10.44 o 
   2   3  22       17.89       15.55      9.24 o 
   3   3  22      924.33      958.89     20.49 o 
   4   3  22      571.60      579.38     43.44 o 
   5   3  22      659.45      655.60     20.75 o 
  -5   4  22      129.79      131.29     13.67 o 
  -4   4  22      116.03      127.06     12.23 o 
  -3   4  22       96.37      107.38     10.92 o 
  -2   4  22        4.94        7.26      9.00 o 
  -1   4  22       20.05       28.89      9.00 o 
   0   4  22      225.37      181.04     17.14 o 
   1   4  22      140.36      153.61     10.97 o 
   2   4  22      103.88       90.44     10.92 o 
   3   4  22        0.77      -10.42     10.42 o 
   4   4  22       63.89       80.91     12.80 o 
   5   4  22        0.35       -6.25     12.47 o 
  -4   5  22      169.12      182.12     39.36 o 
  -3   5  22      198.10      237.45     23.41 o 
  -2   5  22        8.35       13.27     19.00 o 
  -1   5  22        1.51        7.80     13.91 o 
   0   5  22      365.88      433.34     21.72 o 
   1   5  22      560.57      568.01     16.46 o 
   2   5  22        6.35       20.43     10.07 o 
   3   5  22      120.21      137.15     12.95 o 
   4   5  22      153.48      177.43     14.76 o 
   5   5  22      170.23      198.82     15.83 o 
  -4   6  22        1.27        9.50     16.29 o 
  -3   6  22      398.16      497.14     25.11 o 
  -2   6  22       58.06       78.39     16.29 o 
  -1   6  22       23.42       30.88     15.61 o 
   0   6  22        2.17        0.00     14.59 o 
   1   6  22       42.74       59.60     10.87 o 
   2   6  22       23.52       37.62     11.20 o 
   3   6  22        8.14       18.21     11.40 o 
   4   6  22      837.50      897.38     23.15 o 
  -3   7  22       18.93        9.16     15.61 o 
  -2   7  22       16.07       -3.05     16.29 o 
  -1   7  22      791.45      955.25     31.90 o 
   0   7  22        2.62        9.16     15.27 o 
   1   7  22       50.01       48.87     17.31 o 
   2   7  22       27.20       49.90     18.32 o 
   3   7  22        2.50        7.65     11.40 o 
  -2   8  22       82.38      115.72     20.02 o 
  -1   8  22       25.50       21.72     16.63 o 
   0   8  22        1.15       15.61     16.29 o 
   1   8  22        3.92       17.65     17.65 o 
   2   8  22       93.47       61.87     12.93 o 
  -1  -6  23       33.32       52.26     17.31 o 
   0  -6  23        1.65       18.82     10.39 o 
   1  -6  23        3.05       13.41     11.37 o 
  -3  -5  23       21.63       41.60     13.57 o 
  -2  -5  23        0.23      -13.91     15.61 o 
  -1  -5  23       12.17       16.97     14.93 o 
   0  -5  23      138.05      140.16     16.12 o 
   1  -5  23       60.46       66.78     10.73 o 
   2  -5  23      159.59      162.89     19.34 o 
  -3  -4  23      127.80      144.18     21.72 o 
  -2  -4  23        0.00       -1.70     15.61 o 
  -1  -4  23       95.06       84.84     15.61 o 
   0  -4  23       28.58       32.72      9.35 o 
   1  -4  23      244.30      209.99     16.46 o 
   2  -4  23       29.98       11.20     15.27 o 
   3  -4  23       20.61       25.45     16.63 o 
  -4  -3  23      159.26      197.04     15.83 o 
  -3  -3  23      121.44      130.27     14.63 o 
  -2  -3  23        7.10        4.60     11.55 o 
  -1  -3  23      410.73      366.49     21.72 o 
   0  -3  23       55.04       38.48      9.50 o 
   1  -3  23      117.37       79.68     19.85 o 
   2  -3  23       82.50       95.02     16.29 o 
   3  -3  23       69.60       70.92     16.97 o 
   4  -3  23        1.73       10.18     17.99 o 
  -4  -2  23       10.70       15.84     13.06 o 
  -3  -2  23       62.34       59.59     13.04 o 
  -2  -2  23        2.80        7.68     11.49 o 
  -1  -2  23       19.72       18.66     13.57 o 
   0  -2  23       38.20       45.25      9.03 o 
   1  -2  23      567.86      583.32     47.68 o 
   2  -2  23       36.72       27.83     15.27 o 
   3  -2  23       57.40       43.78     15.61 o 
   4  -2  23       34.86       47.51     17.65 o 
  -4  -1  23      121.09      140.04     14.52 o 
  -3  -1  23      150.02      170.01     14.26 o 
  -2  -1  23      213.07      211.58     14.72 o 
  -1  -1  23      251.92      216.16     18.66 o 
   0  -1  23       11.48        7.35      7.97 o 
   1  -1  23      402.11      425.75     44.28 o 
   2  -1  23       99.72       84.84     15.61 o 
   3  -1  23       41.92       54.97     16.63 o 
   4  -1  23      657.37      686.49     28.17 o 
  -5   0  23      459.13      548.19     20.51 o 
  -4   0  23        2.45       -1.16     12.47 o 
  -3   0  23       13.22       12.39     11.52 o 
  -2   0  23       50.87       47.54     11.75 o 
  -1   0  23       95.15       81.10     15.27 o 
   0   0  23       36.34       62.44     13.91 o 
   1   0  23      147.89      142.59     11.54 o 
   2   0  23      366.96      396.01     20.70 o 
   3   0  23      540.59      648.49     25.79 o 
   4   0  23        5.78       11.54     15.95 o 
   5   0  23       92.90       96.71     19.00 o 
  -5   1  23       80.42       73.30     19.34 o 
  -4   1  23      373.45      430.29     25.11 o 
  -3   1  23      238.56      245.69     21.04 o 
  -2   1  23      125.46      116.40     16.97 o 
  -1   1  23      154.45      173.40     18.66 o 
   1   1  23       12.04       21.51      8.50 o 
   2   1  23        0.92       11.88     13.23 o 
   3   1  23      109.42      130.31     16.97 o 
   4   1  23      193.49      175.44     19.34 o 
   5   1  23        5.37      -13.91     17.31 o 
  -4   2  23       22.25       41.74     15.61 o 
  -3   2  23       11.11       12.90     15.27 o 
  -2   2  23        4.99       11.88     14.93 o 
  -1   2  23      116.09       83.82     15.27 o 
   1   2  23       33.59       43.42      8.63 o 
   2   2  23      125.67      131.32     12.90 o 
   3   2  23       45.92       42.90     10.58 o 
   4   2  23        0.65        6.77     20.53 o 
   5   2  23       38.91       28.77     12.13 o 
  -4   3  23       89.15       95.36     17.31 o 
  -3   3  23        5.82        7.23      9.42 o 
  -2   3  23      407.05      422.21     29.86 o 
  -1   3  23      221.25      243.22     15.61 o 
   0   3  23      138.28      130.85     10.80 o 
   1   3  23      116.92      105.72     10.69 o 
   2   3  23      425.31      470.34     16.97 o 
   3   3  23      358.66      370.37     15.44 o 
   4   3  23      503.68      568.19     18.54 o 
   5   3  23      607.20      640.60     20.84 o 
  -4   4  23       39.75       48.52     11.06 o 
  -3   4  23       66.22       87.16     10.77 o 
  -2   4  23       66.94       60.37     20.87 o 
  -1   4  23       47.67       28.21      9.56 o 
   0   4  23        1.51        4.97      8.31 o 
   1   4  23      172.58      152.73     25.11 o 
   2   4  23       62.24       74.03     11.27 o 
   3   4  23        0.34        8.01     10.92 o 
   4   4  23       27.63       50.93     15.27 o 
  -4   5  23      211.61      231.92     26.98 o 
  -3   5  23       89.19       71.62     16.46 o 
  -2   5  23        6.63       17.31     14.59 o 
  -1   5  23        7.49       24.09     14.59 o 
   0   5  23      406.45      397.03     21.04 o 
   1   5  23      156.57      198.24     12.45 o 
   2   5  23      308.79      338.15     14.74 o 
   3   5  23       59.87       62.09     11.27 o 
   4   5  23      401.99      419.23     17.64 o 
  -3   6  23       42.30       50.22     16.97 o 
  -2   6  23        1.05        6.11     14.59 o 
  -1   6  23        0.05        8.14     14.59 o 
   0   6  23      145.46      188.34     18.66 o 
   1   6  23       15.07       34.27     14.93 o 
   2   6  23       41.52       65.33     11.76 o 
   3   6  23       60.35       79.31     15.78 o 
  -2   7  23       13.71        5.09     15.27 o 
  -1   7  23      215.44      260.28     22.06 o 
   0   7  23       27.98       10.86     16.29 o 
   1   7  23      350.85      345.45     23.41 o 
   2   7  23      310.63      323.40     23.92 o 
   3   7  23       26.77       59.41     12.72 o 
  -1   8  23        8.25        0.68     16.97 o 
   0   8  23       28.67       70.24     19.00 o 
   1   8  23      137.76      129.97     19.68 o 
  -1  -5  24        9.90       24.09     14.93 o 
   0  -5  24      666.61      674.66     35.29 o 
   1  -5  24       42.41       55.61     11.11 o 
  -2  -4  24       10.45       23.98     20.19 o 
  -1  -4  24      428.91      400.77     22.40 o 
   0  -4  24       23.51       24.43      9.70 o 
   1  -4  24        2.94        3.69      9.42 o 
   2  -4  24       16.19       -7.80     14.93 o 
  -3  -3  24      274.25      304.33     17.02 o 
  -2  -3  24        1.39       -0.66     12.23 o 
  -1  -3  24      274.24      220.23     19.68 o 
   0  -3  24        0.51        2.20      8.98 o 
   1  -3  24       74.15       78.52     10.00 o 
   2  -3  24       82.38      104.18     16.29 o 
   3  -3  24        0.50        0.34     16.29 o 
  -4  -2  24        4.19       16.12     13.41 o 
  -3  -2  24      154.47      186.17     19.17 o 
  -2  -2  24        0.00       -2.39     11.82 o 
  -1  -2  24      133.86      104.18     16.29 o 
   0  -2  24       46.70       38.35     13.57 o 
   1  -2  24      669.21      632.03     66.17 o 
   2  -2  24       36.02       45.13     14.93 o 
   3  -2  24        9.13       -3.73     15.61 o 
   4  -2  24      848.52      851.75     32.92 o 
  -4  -1  24       17.67       31.35     13.17 o 
  -3  -1  24      238.44      290.73     16.67 o 
  -2  -1  24      808.68      855.43     24.43 o 
  -1  -1  24      161.60      170.01     17.65 o 
   0  -1  24       56.70       57.69     14.59 o 
   1  -1  24       15.20       22.99      9.24 o 
   2  -1  24      494.95      477.12     23.08 o 
   3  -1  24       53.40       54.97     15.95 o 
   4  -1  24      175.16      196.82     21.38 o 
  -4   0  24       33.64       53.97     12.96 o 
  -3   0  24      233.52      299.65     16.07 o 
  -2   0  24        2.28        2.25     10.79 o 
  -1   0  24        5.98       11.88     14.59 o 
   0   0  24       50.12       38.01     14.93 o 
   1   0  24       84.92      104.88     29.69 o 
   2   0  24       50.39       55.65     14.93 o 
   3   0  24       26.17       19.34     14.93 o 
   4   0  24       82.43       60.40     18.32 o 
  -4   1  24       73.84       65.49     20.36 o 
  -3   1  24      640.77      703.80     28.50 o 
  -2   1  24       24.02       25.45     16.29 o 
  -1   1  24      134.65      108.25     17.31 o 
   0   1  24      310.47      326.79     19.68 o 
   1   1  24       24.15       20.60      8.50 o 
   2   1  24      363.22      359.03     20.70 o 
   3   1  24        1.88       -0.68     14.93 o 
   4   1  24      192.43      164.58     20.36 o 
  -4   2  24      123.11      125.90     19.68 o 
  -3   2  24      178.53      189.35     20.02 o 
  -2   2  24        0.21        3.39     14.93 o 
  -1   2  24       98.60       88.57     15.95 o 
   1   2  24       47.46       48.19     12.90 o 
   2   2  24      200.15      211.07     17.31 o 
   3   2  24      234.59      224.65     19.68 o 
   4   2  24      146.04      104.18     20.02 o 
  -4   3  24      317.54      344.77     23.75 o 
  -3   3  24       22.80       13.57     15.61 o 
  -2   3  24       93.65       62.44     15.27 o 
  -1   3  24      482.26      490.41     30.88 o 
   0   3  24      463.25      446.15     14.74 o 
   1   3  24       19.21       36.68      9.59 o 
   2   3  24      928.99     1012.34     40.21 o 
   3   3  24       37.73       49.54     11.27 o 
   4   3  24        3.80        5.72     14.25 o 
  -3   4  24      272.26      310.72     14.04 o 
  -2   4  24      114.79       90.11     26.64 o 
  -1   4  24        9.69       12.71      9.48 o 
   0   4  24        2.29        4.75     13.57 o 
   1   4  24       20.09       16.97     13.23 o 
   2   4  24        3.03        2.67     10.07 o 
   3   4  24      169.91      179.15     13.19 o 
   4   4  24        0.12       -6.86     11.88 o 
  -3   5  24      111.46       85.85     17.99 o 
  -2   5  24       72.49       89.93     16.29 o 
  -1   5  24      231.61      255.19     19.68 o 
   0   5  24      153.80      150.33     17.99 o 
   1   5  24       19.50        6.79     14.59 o 
   2   5  24       78.26       84.10     11.93 o 
   3   5  24        8.06        9.00     11.99 o 
  -2   6  24      200.51      216.50     20.70 o 
  -1   6  24      124.03      118.09     17.99 o 
   0   6  24       35.33       11.88     15.27 o 
   1   6  24        3.12      -10.18     14.93 o 
   2   6  24       23.78       19.50     10.79 o 
   3   6  24        1.20        8.66     12.47 o 
  -1   7  24      147.64      129.97     20.36 o 
   0   7  24       55.44       44.79     17.99 o 
   1   7  24      422.38      509.02     26.81 o 
   2   7  24       22.78       19.93     11.45 o 
  -1  -4  25        2.17       13.91     14.59 o 
   0  -4  25        6.07        3.73     13.23 o 
   1  -4  25       20.48       28.10      9.94 o 
  -2  -3  25      143.38      123.35     14.20 o 
  -1  -3  25      130.37       90.60     17.99 o 
   0  -3  25       14.39       12.90     13.57 o 
   1  -3  25      126.72      125.45     26.13 o 
   2  -3  25      104.93      154.40     19.34 o 
  -3  -2  25       38.74       57.88     14.13 o 
  -2  -2  25        0.00        2.81     12.76 o 
  -1  -2  25        7.34        3.39     14.93 o 
   0  -2  25       13.32       -0.68     13.23 o 
   1  -2  25       23.42       40.37     14.59 o 
   2  -2  25      192.18      233.81     20.70 o 
   3  -2  25        3.25       -4.07     15.27 o 
  -3  -1  25       20.17       24.78     13.06 o 
  -2  -1  25      790.19      717.27     60.06 o 
  -1  -1  25       28.56       22.40     14.93 o 
   0  -1  25       80.05       75.00     15.27 o 
   1  -1  25      224.89      226.44     16.80 o 
   2  -1  25        0.45        1.70     12.90 o 
   3  -1  25        0.34        8.14     15.27 o 
  -3   0  25       36.92       28.39     13.19 o 
  -2   0  25        3.08        6.00     11.64 o 
  -1   0  25        7.09       17.06     21.55 o 
   0   0  25        0.51        2.04     12.90 o 
   1   0  25        4.58        7.04      8.74 o 
   2   0  25      132.58      144.90     17.31 o 
   3   0  25        0.15       14.59     14.93 o 
  -3   1  25        0.74        3.10     12.47 o 
  -2   1  25      520.00      526.97     18.35 o 
  -1   1  25      229.84      237.93     14.30 o 
   0   1  25      324.41      334.25     19.68 o 
   1   1  25        0.34       -0.89      8.39 o 
   2   1  25        3.33       11.88     13.57 o 
   3   1  25        4.62       -1.02     15.61 o 
  -3   2  25       30.70       31.56     17.65 o 
  -2   2  25        5.30      -13.23     16.29 o 
  -1   2  25      191.76      173.74     18.66 o 
   2   2  25       14.96       39.70     15.27 o 
   3   2  25        0.35        7.47     15.61 o 
  -3   3  25      204.00      214.47     19.68 o 
  -2   3  25      154.58      126.91     16.63 o 
  -1   3  25       29.90       38.69     14.93 o 
   0   3  25      455.67      404.50     22.06 o 
   2   3  25      476.02      532.09     24.43 o 
   3   3  25       84.60      111.86     15.95 o 
  -3   4  25        1.20       32.92     14.59 o 
  -2   4  25       56.86       58.65     10.90 o 
  -1   4  25      275.75      329.84     20.36 o 
   0   4  25        0.75       -9.16     13.91 o 
   1   4  25      127.37      139.13     16.29 o 
   2   4  25       14.18       22.88     10.44 o 
   3   4  25       13.98       13.59     11.40 o 
  -2   5  25      560.91      675.29     26.47 o 
  -1   5  25      157.86      206.32     20.36 o 
   0   5  25       69.17       30.20     15.95 o 
   1   5  25       12.31      -11.20     15.61 o 
   2   5  25      246.24      322.01     29.01 o 
  -1   6  25      273.90      300.32     23.08 o 
   0   6  25      128.27      172.05     20.02 o 
   1   6  25      149.40      171.37     20.36 o 
   2   6  25       70.50       75.99     11.97 o 
  -1  -3  26      379.75      402.80     24.77 o 
   0  -3  26        6.26        5.77     12.56 o 
  -2  -2  26        8.38       22.98     22.06 o 
  -1  -2  26       14.04       -2.71     16.63 o 
   0  -2  26       22.19       -2.04     14.93 o 
   1  -2  26        0.04       11.88     13.23 o 
   2  -2  26        6.33       34.61     15.95 o 
  -2  -1  26      112.43      145.26     14.74 o 
  -1  -1  26       61.25       98.41     17.31 o 
   0  -1  26       83.68       84.16     14.93 o 
   1  -1  26       41.97       57.35     14.25 o 
   2  -1  26        2.13       16.63     14.59 o 
  -2   0  26       39.34       44.90     12.70 o 
  -1   0  26        0.76       19.94     11.62 o 
   0   0  26       99.28       97.05     16.29 o 
   2   0  26       47.62       56.67     16.29 o 
   3   0  26       50.04       41.40     16.63 o 
  -3   1  26       72.02       48.98     13.32 o 
  -2   1  26      229.93      238.78     15.35 o 
  -1   1  26       71.22      102.79     12.51 o 
   0   1  26      260.62      260.28     19.34 o 
   1   1  26       23.15       30.20     12.56 o 
   2   1  26      323.91      372.60     21.72 o 
   3   1  26        1.48        0.00     16.29 o 
  -2   2  26       55.92       63.12     17.99 o 
  -1   2  26       23.32       25.11     16.97 o 
   0   2  26       25.12       23.75     14.93 o 
   1   2  26      105.54       85.85     14.25 o 
   2   2  26        4.43       -7.13     12.22 o 
   3   2  26       17.32        8.48     14.93 o 
  -2   3  26       80.53       70.24     17.65 o 
  -1   3  26      144.97      123.52     17.99 o 
   0   3  26      240.59      233.81     18.66 o 
   2   3  26       53.04       76.35     15.95 o 
   1   4  26       66.44       46.15     14.25 o 
   2   4  26       66.46       67.22     11.35 o 
  -1   5  26      163.88      188.34     19.00 o 
   0   5  26       23.51       21.38     15.61 o 
   1   5  26       38.22       30.20     16.29 o 
   0  -1  27      814.81      804.58     28.84 o 
  -1   0  27      759.56      800.40     22.06 o 
   0   0  27      116.27      123.86     17.65 o 
  -1   1  27      406.66      416.06     17.44 o 
   0   1  27       16.28       27.49     15.95 o 
  -1   2  27       18.93       19.34     16.63 o 
   0   2  27       57.47       54.75     11.62 o 
  -1   3  27        3.89        6.11     15.27 o 
                                                 
